# Supplementary material for: trans-Tetra­aqua­bis­[1,3-bis­(4-pyrid­yl)propane-κN]cobalt(II) biphenyl-4,4′-disulfonate monohydrate
Source: Acta Crystallogr Sect E Struct Rep Online. 2011 Apr 29;67(Pt 5):m651–2. doi: 10.1107/S1600536811015819 (PMC3089097; doi:10.1107/S1600536811015819)
Supplement: Supplementary file 1 [file e-67-0m651-sup1.cif]

##############################################################################
#                                                                            #
# This CIF contains the data in a paper accepted for publication in          #
# Acta Crystallographica Section E. It conforms to the requirements of       #
# Notes for Authors for Acta Crystallographica Section E, and has been       #
# peer reviewed under the auspices of the IUCr Commission on Journals.       #
#                                                                            #
# Full details of the Crystallographic Information File format               #
# are given in the paper "The Crystallographic Information File (CIF):       #
# a New Standard Archive File for Crystallography" by S. R. Hall, F. H.      #
# Allen and I. D. Brown [Acta Cryst. (1991), A47, 655-685].                  #
#                                                                            #
# The current version of the core CIF dictionary is obtainable from          #
# ftp://ftp.iucr.org/pub/cif_core.dic.                                       #
#                                                                            #
# Software is freely available for graphical display of the structure(s)     #
# in this CIF. For information consult the CIF software page                 #
# http://www.iucr.org/resources/cif/software.                                #
#                                                                            #
# This file may be used for bona fide research purposes within the           #
# scientific community so long as proper attribution is given to the journal # 
# article from which it was obtained.                                        #
#                                                                            #
##############################################################################
data_I
_audit_creation_method     SHELXL-97
_chemical_name_systematic
;
<i>trans</i>-Tetraaquabis[1,3-bis(4-pyridyl)propane-\k<i>N</i>]cobalt(II)
biphenyl-4,4'-disulfonate monohydrate
;
_chemical_name_common     ?
_chemical_formula_moiety     'C26 H36 Co N4 O4 2+, C12 H8 O6 S2 2-, H2 O'
_chemical_formula_sum     'C38 H46 Co N4 O11 S2'
_chemical_formula_iupac     '[Co (C13 H14 N2)2 (H2 O)4] (C12 H8 O6 S2), H2 O'
_chemical_formula_weight     857.84
_chemical_melting_point     ?
_symmetry_cell_setting     monoclinic
_symmetry_space_group_name_H-M     'C 2/c'
_symmetry_space_group_name_Hall     '-C 2yc'
loop_
    _symmetry_equiv_pos_as_xyz
    'x, y, z'
    '-x, y, -z+1/2'
    'x+1/2, y+1/2, z'
    '-x+1/2, y+1/2, -z+1/2'
    '-x, -y, -z'
    'x, -y, z-1/2'
    '-x+1/2, -y+1/2, -z'
    'x+1/2, -y+1/2, z-1/2'
_cell_length_a     15.555(3)
_cell_length_b     18.983(3)
_cell_length_c     14.725(3)
_cell_angle_alpha     90.00
_cell_angle_beta     113.959(3)
_cell_angle_gamma     90.00
_cell_volume     3973.3(12)
_cell_formula_units_Z     4
_cell_measurement_reflns_used     2386
_cell_measurement_theta_min     2.63
_cell_measurement_theta_max     24.33
_cell_measurement_temperature     293(2)
_exptl_crystal_description     block
_exptl_crystal_colour     orange
_exptl_crystal_size_max     0.28
_exptl_crystal_size_mid     0.24
_exptl_crystal_size_min     0.22
_exptl_crystal_density_diffrn     1.434
_exptl_crystal_density_meas     ?
_exptl_crystal_density_method     'not measured'
_exptl_crystal_F_000     1796
_exptl_absorpt_coefficient_mu     0.602
_exptl_absorpt_correction_type     multi-scan
_exptl_absorpt_process_details     '(SADABS; Bruker, 2000)'
_exptl_absorpt_correction_T_min     0.8496
_exptl_absorpt_correction_T_max     0.8790
_exptl_special_details
;
;
_diffrn_ambient_temperature     293(2)
_diffrn_radiation_type     'MoK\a'
_diffrn_radiation_wavelength     0.71073
_diffrn_radiation_source     'sealed tube'
_diffrn_radiation_monochromator     'graphite'
_diffrn_measurement_device_type     'Bruker SMART APEX CCD area-detector'
_diffrn_measurement_method     '\f and \w'
_diffrn_detector_area_resol_mean     ?
_diffrn_reflns_number     10176
_diffrn_reflns_av_R_equivalents     0.0305
_diffrn_reflns_av_sigmaI/netI     0.0383
_diffrn_reflns_theta_min     1.79
_diffrn_reflns_theta_max     25.50
_diffrn_reflns_theta_full     25.50
_diffrn_measured_fraction_theta_max     0.997
_diffrn_measured_fraction_theta_full     0.997
_diffrn_reflns_limit_h_min     -17
_diffrn_reflns_limit_h_max     18
_diffrn_reflns_limit_k_min     -22
_diffrn_reflns_limit_k_max     22
_diffrn_reflns_limit_l_min     -17
_diffrn_reflns_limit_l_max     7
_diffrn_standards_number     ?
_diffrn_standards_interval_count     ?
_diffrn_standards_interval_time     ?
_diffrn_standards_decay_%     ?
_refine_special_details
;
Refinement of <i>F</i>^2^ against ALL reflections. The weighted <i>R</i>-factor
<i>wR</i> and goodness of fit <i>S</i> are based on <i>F</i>^2^, conventional
<i>R</i>-factors <i>R</i> are based on <i>F</i>, with <i>F</i> set to zero for
negative <i>F</i>^2^. The threshold expression of <i>F</i>^2^ >
\s(<i>F</i>^2^) is used only for calculating <i>R</i>-factors(gt) <i>etc</i>.
and is not relevant to the choice of reflections for refinement.
<i>R</i>-factors based on <i>F</i>^2^ are statistically about twice as large
as those based on <i>F</i>, and <i>R</i>- factors based on ALL data will be
even larger.
;
_reflns_number_total     3683
_reflns_number_gt     3035
_reflns_threshold_expression     I>2\s(I)
_refine_ls_structure_factor_coef     Fsqd
_refine_ls_matrix_type     full
_refine_ls_R_factor_all     0.0658
_refine_ls_R_factor_gt     0.0535
_refine_ls_wR_factor_gt     0.1261
_refine_ls_wR_factor_ref     0.1325
_refine_ls_goodness_of_fit_ref     1.041
_refine_ls_restrained_S_all     1.041
_refine_ls_number_reflns     3683
_refine_ls_number_parameters     274
_refine_ls_number_restraints     0
_refine_ls_hydrogen_treatment     mixed
_refine_ls_weighting_scheme     calc
_refine_ls_weighting_details
         'calc w=1/[\s^2^(Fo^2^)+(0.0615P)^2^+4.8200P] where P=(Fo^2^+2Fc^2^)/3'
_atom_sites_solution_hydrogens     geom
_atom_sites_solution_primary     direct
_atom_sites_solution_secondary     difmap
_refine_ls_shift/su_max     0.000
_refine_ls_shift/su_mean     0.000
_refine_diff_density_max     0.527
_refine_diff_density_min     -0.219
_refine_ls_extinction_method     none
_refine_ls_extinction_coef     ?
loop_
    _atom_type_symbol
    _atom_type_description
    _atom_type_scat_dispersion_real
    _atom_type_scat_dispersion_imag
    _atom_type_scat_source
    'C' 'C' 0.0033 0.0016
                         'International Tables Vol C Tables 4.2.6.8 and 6.1.1.4'
    'H' 'H' 0.0000 0.0000
                         'International Tables Vol C Tables 4.2.6.8 and 6.1.1.4'
    'N' 'N' 0.0061 0.0033
                         'International Tables Vol C Tables 4.2.6.8 and 6.1.1.4'
    'O' 'O' 0.0106 0.0060
                         'International Tables Vol C Tables 4.2.6.8 and 6.1.1.4'
    'S' 'S' 0.1246 0.1234
                         'International Tables Vol C Tables 4.2.6.8 and 6.1.1.4'
    'Co' 'Co' 0.3494 0.9721
                         'International Tables Vol C Tables 4.2.6.8 and 6.1.1.4'
_computing_data_collection     'SMART (Bruker, 2000)'
_computing_cell_refinement     'SAINT (Bruker, 2000)'
_computing_data_reduction     'SAINT (Bruker, 2000)'
_computing_structure_solution     'SHELXS97 (Sheldrick, 2008)'
_computing_structure_refinement     'SHELXL97 (Sheldrick, 2008)'
_computing_molecular_graphics     'SHELXTL (Sheldrick, 2008)'
_computing_publication_material     'SHELXTL (Sheldrick, 2008)'
loop_
    _atom_site_type_symbol
    _atom_site_label
    _atom_site_fract_x
    _atom_site_fract_y
    _atom_site_fract_z
    _atom_site_U_iso_or_equiv
    _atom_site_adp_type
    _atom_site_calc_flag
    _atom_site_refinement_flags
    _atom_site_occupancy
    _atom_site_symmetry_multiplicity
    _atom_site_disorder_assembly
    _atom_site_disorder_group
    Co Co1 1.0000 0.10016(3) 0.2500 0.03592(19) Uani d S 1 2 . .
    N N1 0.84781(16) 0.10664(12) 0.17038(19) 0.0407(6) Uani d . 1 1 . .
    N N2 0.1777(2) 0.16402(18) 0.1131(3) 0.0666(9) Uani d . 1 1 . .
    O O1 0.89574(17) 0.10255(13) 0.81063(19) 0.0630(7) Uani d . 1 1 . .
    O O2 0.89650(16) 0.17146(13) 0.9492(2) 0.0681(7) Uani d . 1 1 . .
    O O3 0.90540(17) 0.04433(14) 0.95901(19) 0.0716(8) Uani d . 1 1 . .
    O O1W 1.0095(2) 0.01810(16) 0.3451(2) 0.0617(7) Uani d . 1 1 . .
    O O2W 0.98303(18) 0.17352(12) 0.34914(19) 0.0451(5) Uani d . 1 1 . .
    O O3W 0.0000 0.2072(3) 0.7500 0.112(2) Uani d S 1 2 . .
    S S1 0.87135(6) 0.10569(5) 0.89562(7) 0.0539(3) Uani d . 1 1 . .
    C C1 0.7473(2) 0.10062(17) 0.8458(2) 0.0466(8) Uani d . 1 1 . .
    C C2 0.7022(2) 0.04003(18) 0.8521(3) 0.0574(9) Uani d . 1 1 . .
    H H2 0.7370 0.0004 0.8826 0.069 Uiso calc R 1 1 . .
    C C3 0.6055(2) 0.03761(17) 0.8134(3) 0.0567(9) Uani d . 1 1 . .
    H H3 0.5756 -0.0041 0.8170 0.068 Uiso calc R 1 1 . .
    C C4 0.5519(2) 0.09623(16) 0.7691(2) 0.0445(7) Uani d . 1 1 . .
    C C5 0.5987(2) 0.15679(17) 0.7616(3) 0.0507(8) Uani d . 1 1 . .
    H H5 0.5643 0.1966 0.7307 0.061 Uiso calc R 1 1 . .
    C C6 0.6954(2) 0.15851(17) 0.7994(3) 0.0515(8) Uani d . 1 1 . .
    H H6 0.7258 0.1993 0.7934 0.062 Uiso calc R 1 1 . .
    C C7 0.7907(2) 0.05321(18) 0.1656(3) 0.0565(9) Uani d . 1 1 . .
    H H7 0.8170 0.0115 0.1984 0.068 Uiso calc R 1 1 . .
    C C8 0.6940(2) 0.0570(2) 0.1141(3) 0.0654(10) Uani d . 1 1 . .
    H H8 0.6570 0.0183 0.1132 0.079 Uiso calc R 1 1 . .
    C C9 0.6524(2) 0.11739(19) 0.0644(2) 0.0511(8) Uani d . 1 1 . .
    C C10 0.7116(2) 0.17249(19) 0.0707(3) 0.0524(8) Uani d . 1 1 . .
    H H10 0.6873 0.2149 0.0389 0.063 Uiso calc R 1 1 . .
    C C11 0.8070(2) 0.16508(17) 0.1241(2) 0.0460(8) Uani d . 1 1 . .
    H H11 0.8453 0.2036 0.1278 0.055 Uiso calc R 1 1 . .
    C C12 0.5483(2) 0.1237(2) 0.0040(3) 0.0688(11) Uani d . 1 1 . .
    H H12A 0.5263 0.0803 -0.0329 0.083 Uiso calc R 1 1 . .
    H H12B 0.5376 0.1612 -0.0441 0.083 Uiso calc R 1 1 . .
    C C13 0.4892(2) 0.1383(2) 0.0618(3) 0.0536(8) Uani d . 1 1 . .
    H H13A 0.5115 0.1808 0.1010 0.064 Uiso calc R 1 1 . .
    H H13B 0.4953 0.0995 0.1070 0.064 Uiso calc R 1 1 . .
    C C14 0.3862(2) 0.1472(2) -0.0086(3) 0.0632(10) Uani d . 1 1 . .
    H H14A 0.3810 0.1894 -0.0477 0.076 Uiso calc R 1 1 . .
    H H14B 0.3687 0.1077 -0.0543 0.076 Uiso calc R 1 1 . .
    C C15 0.3155(2) 0.15246(17) 0.0364(3) 0.0479(8) Uani d . 1 1 . .
    C C16 0.3368(2) 0.1742(2) 0.1314(3) 0.0616(10) Uani d . 1 1 . .
    H H16 0.3985 0.1860 0.1727 0.074 Uiso calc R 1 1 . .
    C C17 0.2674(3) 0.1787(2) 0.1659(3) 0.0712(11) Uani d . 1 1 . .
    H H17 0.2846 0.1931 0.2313 0.085 Uiso calc R 1 1 . .
    C C18 0.1574(2) 0.1424(2) 0.0216(4) 0.0766(12) Uani d . 1 1 . .
    H H18 0.0951 0.1313 -0.0179 0.092 Uiso calc R 1 1 . .
    C C19 0.2225(2) 0.1352(2) -0.0194(3) 0.0673(11) Uani d . 1 1 . .
    H H19 0.2039 0.1187 -0.0842 0.081 Uiso calc R 1 1 . .
    H H3W 0.029(5) 0.177(3) 0.728(5) 0.16(3) Uiso d . 1 1 . .
    H H2WB 1.017(3) 0.1727(17) 0.405(3) 0.044(10) Uiso d . 1 1 . .
    H H2WA 0.928(4) 0.172(2) 0.351(3) 0.107(17) Uiso d . 1 1 . .
    H H1WB 1.020(3) 0.028(2) 0.395(3) 0.078(18) Uiso d . 1 1 . .
    H H1WA 0.972(3) -0.014(2) 0.328(3) 0.080(14) Uiso d . 1 1 . .
loop_
    _atom_site_aniso_label
    _atom_site_aniso_U_11
    _atom_site_aniso_U_22
    _atom_site_aniso_U_33
    _atom_site_aniso_U_12
    _atom_site_aniso_U_13
    _atom_site_aniso_U_23
    Co1 0.0247(3) 0.0405(3) 0.0428(3) 0.000 0.0139(2) 0.000
    N1 0.0272(12) 0.0478(15) 0.0476(15) 0.0026(10) 0.0157(12) -0.0015(12)
    N2 0.0409(17) 0.098(2) 0.068(2) 0.0096(15) 0.0292(17) 0.0128(19)
    O1 0.0485(14) 0.0777(17) 0.0678(17) 0.0072(12) 0.0288(13) -0.0025(13)
    O2 0.0400(13) 0.0750(17) 0.0736(17) 0.0078(11) 0.0070(12) -0.0204(14)
    O3 0.0547(15) 0.0849(18) 0.0633(16) 0.0308(13) 0.0116(13) 0.0095(14)
    O1W 0.0676(18) 0.0586(17) 0.0534(18) -0.0231(13) 0.0188(15) 0.0049(14)
    O2W 0.0320(12) 0.0611(14) 0.0438(14) 0.0003(10) 0.0169(12) -0.0048(11)
    O3W 0.087(4) 0.079(3) 0.174(6) 0.000 0.058(4) 0.000
    S1 0.0357(4) 0.0678(6) 0.0518(5) 0.0141(4) 0.0112(4) -0.0087(4)
    C1 0.0363(17) 0.0576(19) 0.0421(17) 0.0101(14) 0.0118(14) -0.0053(15)
    C2 0.049(2) 0.053(2) 0.068(2) 0.0172(16) 0.0222(18) 0.0098(17)
    C3 0.052(2) 0.0467(19) 0.073(2) 0.0044(15) 0.0274(19) 0.0087(18)
    C4 0.0389(17) 0.0501(18) 0.0433(18) 0.0015(14) 0.0154(15) -0.0009(15)
    C5 0.0373(17) 0.0504(18) 0.054(2) 0.0036(14) 0.0082(16) 0.0064(16)
    C6 0.0368(17) 0.0532(19) 0.056(2) -0.0008(14) 0.0104(16) 0.0042(16)
    C7 0.0337(17) 0.056(2) 0.072(2) -0.0003(14) 0.0130(17) 0.0088(18)
    C8 0.0369(18) 0.070(2) 0.081(3) -0.0160(17) 0.0149(19) 0.000(2)
    C9 0.0286(16) 0.079(2) 0.0449(18) 0.0056(15) 0.0143(15) -0.0078(17)
    C10 0.0373(17) 0.065(2) 0.057(2) 0.0164(15) 0.0209(16) 0.0097(17)
    C11 0.0336(16) 0.0495(18) 0.057(2) 0.0038(13) 0.0212(15) 0.0021(15)
    C12 0.0317(18) 0.117(3) 0.056(2) 0.0058(19) 0.0162(17) -0.009(2)
    C13 0.0322(17) 0.078(2) 0.052(2) 0.0041(16) 0.0180(16) 0.0006(18)
    C14 0.0362(18) 0.098(3) 0.056(2) 0.0070(18) 0.0194(17) -0.001(2)
    C15 0.0307(16) 0.0598(19) 0.0523(19) 0.0049(14) 0.0160(15) 0.0025(16)
    C16 0.0310(17) 0.095(3) 0.056(2) -0.0018(17) 0.0149(16) -0.009(2)
    C17 0.051(2) 0.109(3) 0.056(2) 0.010(2) 0.025(2) -0.002(2)
    C18 0.0328(19) 0.111(3) 0.087(3) -0.007(2) 0.025(2) -0.004(3)
    C19 0.0372(19) 0.100(3) 0.063(2) -0.0022(19) 0.0182(18) -0.016(2)
_geom_special_details
;
All e.s.d.'s (except the e.s.d. in the dihedral angle between two l.s. planes)
are estimated using the full covariance matrix. The cell e.s.d.'s are taken
into account individually in the estimation of e.s.d.'s in distances, angles
and torsion angles; correlations between e.s.d.'s in cell parameters are only
used when they are defined by crystal symmetry. An approximate (isotropic)
treatment of cell e.s.d.'s is used for estimating e.s.d.'s involving l.s.
planes.
;
loop_
    _geom_bond_atom_site_label_1
    _geom_bond_atom_site_label_2
    _geom_bond_site_symmetry_2
    _geom_bond_distance
    _geom_bond_publ_flag
    Co1 O1W 2_755 2.059(3) ?
    Co1 O1W . 2.059(3) ?
    Co1 O2W . 2.110(2) ?
    Co1 O2W 2_755 2.110(2) ?
    Co1 N1 2_755 2.177(2) ?
    Co1 N1 . 2.177(2) ?
    N1 C11 . 1.322(4) ?
    N1 C7 . 1.331(4) ?
    N2 C18 . 1.318(5) ?
    N2 C17 . 1.321(5) ?
    O1 S1 . 1.449(3) ?
    O2 S1 . 1.443(3) ?
    O3 S1 . 1.451(3) ?
    O1W H1WB . 0.71(4) ?
    O1W H1WA . 0.81(4) ?
    O2W H2WB . 0.78(4) ?
    O2W H2WA . 0.86(5) ?
    O3W H3W . 0.87(6) ?
    S1 C1 . 1.766(3) ?
    C1 C2 . 1.370(5) ?
    C1 C6 . 1.371(4) ?
    C2 C3 . 1.376(5) ?
    C2 H2 . 0.9300 ?
    C3 C4 . 1.384(4) ?
    C3 H3 . 0.9300 ?
    C4 C5 . 1.388(4) ?
    C4 C4 2_656 1.479(6) ?
    C5 C6 . 1.376(4) ?
    C5 H5 . 0.9300 ?
    C6 H6 . 0.9300 ?
    C7 C8 . 1.385(4) ?
    C7 H7 . 0.9300 ?
    C8 C9 . 1.373(5) ?
    C8 H8 . 0.9300 ?
    C9 C10 . 1.371(5) ?
    C9 C12 . 1.503(4) ?
    C10 C11 . 1.376(4) ?
    C10 H10 . 0.9300 ?
    C11 H11 . 0.9300 ?
    C12 C13 . 1.511(4) ?
    C12 H12A . 0.9700 ?
    C12 H12B . 0.9700 ?
    C13 C14 . 1.524(4) ?
    C13 H13A . 0.9700 ?
    C13 H13B . 0.9700 ?
    C14 C15 . 1.501(5) ?
    C14 H14A . 0.9700 ?
    C14 H14B . 0.9700 ?
    C15 C16 . 1.364(5) ?
    C15 C19 . 1.382(4) ?
    C16 C17 . 1.371(5) ?
    C16 H16 . 0.9300 ?
    C17 H17 . 0.9300 ?
    C18 C19 . 1.381(5) ?
    C18 H18 . 0.9300 ?
    C19 H19 . 0.9300 ?
loop_
    _geom_angle_atom_site_label_1
    _geom_angle_atom_site_label_2
    _geom_angle_atom_site_label_3
    _geom_angle_site_symmetry_1
    _geom_angle_site_symmetry_3
    _geom_angle
    _geom_angle_publ_flag
    O1W Co1 O1W 2_755 . 81.7(2) ?
    O1W Co1 O2W 2_755 . 167.14(11) ?
    O1W Co1 O2W . . 91.35(12) ?
    O1W Co1 O2W 2_755 2_755 91.35(12) ?
    O1W Co1 O2W . 2_755 167.14(11) ?
    O2W Co1 O2W . 2_755 97.41(13) ?
    O1W Co1 N1 2_755 2_755 99.86(11) ?
    O1W Co1 N1 . 2_755 85.08(11) ?
    O2W Co1 N1 . 2_755 90.24(10) ?
    O2W Co1 N1 2_755 2_755 85.48(10) ?
    O1W Co1 N1 2_755 . 85.08(11) ?
    O1W Co1 N1 . . 99.86(11) ?
    O2W Co1 N1 . . 85.48(10) ?
    O2W Co1 N1 2_755 . 90.24(10) ?
    N1 Co1 N1 2_755 . 173.52(13) ?
    C11 N1 C7 . . 116.3(3) ?
    C11 N1 Co1 . . 120.9(2) ?
    C7 N1 Co1 . . 122.8(2) ?
    C18 N2 C17 . . 115.1(3) ?
    Co1 O1W H1WB . . 116(4) ?
    Co1 O1W H1WA . . 121(3) ?
    H1WB O1W H1WA . . 110(5) ?
    Co1 O2W H2WB . . 120(2) ?
    Co1 O2W H2WA . . 113(3) ?
    H2WB O2W H2WA . . 103(4) ?
    O2 S1 O1 . . 113.57(17) ?
    O2 S1 O3 . . 113.29(16) ?
    O1 S1 O3 . . 111.55(15) ?
    O2 S1 C1 . . 106.38(14) ?
    O1 S1 C1 . . 105.30(15) ?
    O3 S1 C1 . . 105.96(16) ?
    C2 C1 C6 . . 119.5(3) ?
    C2 C1 S1 . . 121.4(2) ?
    C6 C1 S1 . . 119.1(3) ?
    C1 C2 C3 . . 120.3(3) ?
    C1 C2 H2 . . 119.9 ?
    C3 C2 H2 . . 119.9 ?
    C2 C3 C4 . . 121.0(3) ?
    C2 C3 H3 . . 119.5 ?
    C4 C3 H3 . . 119.5 ?
    C3 C4 C5 . . 118.0(3) ?
    C3 C4 C4 . 2_656 122.3(2) ?
    C5 C4 C4 . 2_656 119.8(2) ?
    C6 C5 C4 . . 120.6(3) ?
    C6 C5 H5 . . 119.7 ?
    C4 C5 H5 . . 119.7 ?
    C1 C6 C5 . . 120.6(3) ?
    C1 C6 H6 . . 119.7 ?
    C5 C6 H6 . . 119.7 ?
    N1 C7 C8 . . 122.8(3) ?
    N1 C7 H7 . . 118.6 ?
    C8 C7 H7 . . 118.6 ?
    C9 C8 C7 . . 120.5(3) ?
    C9 C8 H8 . . 119.8 ?
    C7 C8 H8 . . 119.8 ?
    C10 C9 C8 . . 116.3(3) ?
    C10 C9 C12 . . 120.8(3) ?
    C8 C9 C12 . . 122.9(3) ?
    C9 C10 C11 . . 120.0(3) ?
    C9 C10 H10 . . 120.0 ?
    C11 C10 H10 . . 120.0 ?
    N1 C11 C10 . . 124.1(3) ?
    N1 C11 H11 . . 117.9 ?
    C10 C11 H11 . . 117.9 ?
    C9 C12 C13 . . 115.9(3) ?
    C9 C12 H12A . . 108.3 ?
    C13 C12 H12A . . 108.3 ?
    C9 C12 H12B . . 108.3 ?
    C13 C12 H12B . . 108.3 ?
    H12A C12 H12B . . 107.4 ?
    C12 C13 C14 . . 110.4(3) ?
    C12 C13 H13A . . 109.6 ?
    C14 C13 H13A . . 109.6 ?
    C12 C13 H13B . . 109.6 ?
    C14 C13 H13B . . 109.6 ?
    H13A C13 H13B . . 108.1 ?
    C15 C14 C13 . . 117.6(3) ?
    C15 C14 H14A . . 107.9 ?
    C13 C14 H14A . . 107.9 ?
    C15 C14 H14B . . 107.9 ?
    C13 C14 H14B . . 107.9 ?
    H14A C14 H14B . . 107.2 ?
    C16 C15 C19 . . 116.3(3) ?
    C16 C15 C14 . . 123.8(3) ?
    C19 C15 C14 . . 119.9(3) ?
    C15 C16 C17 . . 119.9(3) ?
    C15 C16 H16 . . 120.1 ?
    C17 C16 H16 . . 120.1 ?
    N2 C17 C16 . . 124.8(4) ?
    N2 C17 H17 . . 117.6 ?
    C16 C17 H17 . . 117.6 ?
    N2 C18 C19 . . 124.4(4) ?
    N2 C18 H18 . . 117.8 ?
    C19 C18 H18 . . 117.8 ?
    C18 C19 C15 . . 119.4(4) ?
    C18 C19 H19 . . 120.3 ?
    C15 C19 H19 . . 120.3 ?
loop_
    _geom_torsion_atom_site_label_1
    _geom_torsion_atom_site_label_2
    _geom_torsion_atom_site_label_3
    _geom_torsion_atom_site_label_4
    _geom_torsion_site_symmetry_1
    _geom_torsion_site_symmetry_2
    _geom_torsion_site_symmetry_3
    _geom_torsion_site_symmetry_4
    _geom_torsion
    _geom_torsion_publ_flag
    O1W Co1 N1 C11 2_755 . . . -121.1(3) ?
    O1W Co1 N1 C11 . . . . 158.2(2) ?
    O2W Co1 N1 C11 . . . . 67.6(2) ?
    O2W Co1 N1 C11 2_755 . . . -29.8(2) ?
    O1W Co1 N1 C7 2_755 . . . 59.3(3) ?
    O1W Co1 N1 C7 . . . . -21.4(3) ?
    O2W Co1 N1 C7 . . . . -112.0(3) ?
    O2W Co1 N1 C7 2_755 . . . 150.6(3) ?
    O2 S1 C1 C2 . . . . -134.6(3) ?
    O1 S1 C1 C2 . . . . 104.6(3) ?
    O3 S1 C1 C2 . . . . -13.7(3) ?
    O2 S1 C1 C6 . . . . 45.8(3) ?
    O1 S1 C1 C6 . . . . -75.0(3) ?
    O3 S1 C1 C6 . . . . 166.7(3) ?
    C6 C1 C2 C3 . . . . -0.9(5) ?
    S1 C1 C2 C3 . . . . 179.5(3) ?
    C1 C2 C3 C4 . . . . -1.2(6) ?
    C2 C3 C4 C5 . . . . 2.3(5) ?
    C2 C3 C4 C4 . . . 2_656 -177.1(4) ?
    C3 C4 C5 C6 . . . . -1.5(5) ?
    C4 C4 C5 C6 2_656 . . . 178.0(4) ?
    C2 C1 C6 C5 . . . . 1.7(5) ?
    S1 C1 C6 C5 . . . . -178.7(3) ?
    C4 C5 C6 C1 . . . . -0.5(5) ?
    C11 N1 C7 C8 . . . . 1.1(5) ?
    Co1 N1 C7 C8 . . . . -179.3(3) ?
    N1 C7 C8 C9 . . . . 0.3(6) ?
    C7 C8 C9 C10 . . . . -1.2(5) ?
    C7 C8 C9 C12 . . . . 177.6(3) ?
    C8 C9 C10 C11 . . . . 0.6(5) ?
    C12 C9 C10 C11 . . . . -178.2(3) ?
    C7 N1 C11 C10 . . . . -1.7(5) ?
    Co1 N1 C11 C10 . . . . 178.6(2) ?
    C9 C10 C11 N1 . . . . 0.9(5) ?
    C10 C9 C12 C13 . . . . -100.7(4) ?
    C8 C9 C12 C13 . . . . 80.6(5) ?
    C9 C12 C13 C14 . . . . 177.0(3) ?
    C12 C13 C14 C15 . . . . 172.0(3) ?
    C13 C14 C15 C16 . . . . 23.9(6) ?
    C13 C14 C15 C19 . . . . -156.5(4) ?
    C19 C15 C16 C17 . . . . -0.8(6) ?
    C14 C15 C16 C17 . . . . 178.8(4) ?
    C18 N2 C17 C16 . . . . 1.4(6) ?
    C15 C16 C17 N2 . . . . -0.8(7) ?
    C17 N2 C18 C19 . . . . -0.3(7) ?
    N2 C18 C19 C15 . . . . -1.3(7) ?
    C16 C15 C19 C18 . . . . 1.8(6) ?
    C14 C15 C19 C18 . . . . -177.8(4) ?
loop_
    _geom_hbond_atom_site_label_D
    _geom_hbond_atom_site_label_H
    _geom_hbond_atom_site_label_A
    _geom_hbond_site_symmetry_A
    _geom_hbond_distance_DH
    _geom_hbond_distance_HA
    _geom_hbond_distance_DA
    _geom_hbond_angle_DHA
    O1W H1WA O3 6 0.81(4) 2.60(4) 3.008(4) 113(3)
    O1W H1WA O1 6 0.81(4) 2.01(5) 2.812(4) 169(4)
    O2W H2WA N2 2_655 0.86(5) 1.93(5) 2.779(4) 167(5)
    O1W H1WB O3 2_756 0.71(4) 2.01(5) 2.687(4) 160(5)
    O2W H2WB O2 2_756 0.78(4) 2.01(4) 2.795(4) 179(4)
    O3W H3W O1 2_656 0.87(6) 2.05(6) 2.924(4) 174(7)
    C10 H10 O2 7_656 0.93 2.56 3.360(4) 144
    C16 H16 O3W 7_556 0.93 2.54 3.311(5) 141
data_global
_journal_date_recd_electronic     2011-04-15
_journal_date_accepted     2011-04-26
_journal_name_full     'Acta Crystallographica, Section E'
_journal_year     2011
_journal_volume     67
_journal_issue      5
_journal_page_first     m651
_journal_page_last     m652
_journal_paper_category     QM
_journal_coeditor_code     RZ2587
_publ_contact_author_name     'Xu-Yong Xu'
_publ_contact_author_address
;
School of Chemistry and Chemical Engineering,
Anqing Normal University,
Anqing 246003, China
;
_publ_contact_author_email     'liugx@aqtc.edu.cn'
_publ_contact_author_fax     '86-556-5500690'
_publ_contact_author_phone     '86-556-5500690'
_publ_section_title
;
<i>trans</i>-Tetraaquabis[1,3-bis(4-pyridyl)propane-\k<i>N</i>]cobalt(II)
biphenyl-4,4'-disulfonate monohydrate
;
loop_
    _publ_author_name
    _publ_author_footnote
    _publ_author_address
    'Liu, Guang-Xiang' .
;
School of Chemistry and Chemical Engineering
Anqing Normal University
Anqing 246003
People's Republic of China
;
    'Xu, Xu-Yong' .
;
School of Chemistry and Chemical Engineering
Anqing Normal University
Anqing 246003
People's Republic of China
;
