# Supplementary material for: trans-Tetra­aqua­bis­[1,3-bis­(4-pyrid­yl)propane-κN]cobalt(II) biphenyl-4,4′-disulfonate monohydrate
Source: Acta Crystallogr Sect E Struct Rep Online. 2011 Apr 29;67(Pt 5):m651–2. doi: 10.1107/S1600536811015819 (PMC3089097; doi:10.1107/S1600536811015819)
Supplement: Supplementary file 2 [file e-67-0m651-Isup2.hkl]

# 
# h,k,l, Fc-squared, Fo-squared, sigma(Fo-squared) and status flag 
# 
data_I
_shelx_title ' dd in C2/c' 
_shelx_refln_list_code          4 
_shelx_F_calc_maximum      578.53 
_exptl_crystal_F_000      1796.00 
_reflns_d_resolution_high  0.8255 
 
loop_ 
 _symmetry_equiv_pos_as_xyz 
 'x, y, z' 
 '-x, y, -z+1/2' 
 'x+1/2, y+1/2, z' 
 '-x+1/2, y+1/2, -z+1/2' 
 '-x, -y, -z' 
 'x, -y, z-1/2' 
 '-x+1/2, -y+1/2, -z' 
 'x+1/2, -y+1/2, z-1/2' 
 
_cell_length_a    15.5546 
_cell_length_b    18.9828 
_cell_length_c    14.7254 
_cell_angle_alpha  90.000 
_cell_angle_beta  113.959 
_cell_angle_gamma  90.000 
 
_shelx_F_squared_multiplier     1.000 
 
loop_ 
 _refln_index_h 
 _refln_index_k 
 _refln_index_l 
 _refln_F_squared_calc 
 _refln_F_squared_meas 
 _refln_F_squared_sigma 
 _refln_observed_status 
   2   0   0       32.65       59.27      8.13 o 
   4   0   0      179.28      122.96     11.16 o 
   6   0   0    32140.31    34369.48    563.21 o 
   8   0   0    19070.49    18940.16    327.59 o 
  10   0   0    21343.21    21586.18   1032.71 o 
  12   0   0      430.27      358.20     73.05 o 
  14   0   0      443.38      398.25     84.55 o 
  16   0   0      905.47      641.87    112.36 o 
   1   1   0    30219.06    31866.79    885.13 o 
   3   1   0     4166.53     4014.00     59.79 o 
   5   1   0       19.02       17.32      6.73 o 
   7   1   0    24319.17    25339.62    300.85 o 
   9   1   0    12135.57    11609.58    191.40 o 
  11   1   0     1125.44     1191.59     60.85 o 
  13   1   0     2059.33     1586.57     98.96 o 
  15   1   0      814.86      787.46     85.66 o 
  17   1   0      149.14      183.24     74.16 o 
   0   2   0     4771.99     5471.35    111.53 o 
   2   2   0     4396.86     4855.60     76.69 o 
   4   2   0       25.78       21.41      7.58 o 
   6   2   0      252.84      297.07     19.75 o 
   8   2   0     1190.89     1144.15     38.69 o 
  10   2   0      496.30      423.33     38.35 o 
  12   2   0       63.32       55.19     23.79 o 
  14   2   0      436.45      395.60     69.53 o 
  16   2   0      134.60      121.93     41.90 o 
   1   3   0        6.09       64.55      5.85 o 
   3   3   0     1554.97     1697.06     37.25 o 
   5   3   0      426.08      515.43     23.72 o 
   7   3   0     4006.58     4001.12    101.51 o 
   9   3   0      458.37      440.71     29.23 o 
  11   3   0      184.77      194.28     31.61 o 
  13   3   0        3.89        0.32     22.11 o 
  15   3   0      180.38      184.71     56.92 o 
  17   3   0       27.53       60.31     43.20 o 
   0   4   0   334701.19   359943.22   5661.73 o 
   2   4   0      189.82      249.42     11.84 o 
   4   4   0     6280.50     6627.63    111.85 o 
   6   4   0     7794.00     8214.68    139.27 o 
   8   4   0     7730.74     7568.99    141.78 o 
  10   4   0       11.91       12.22     14.17 o 
  12   4   0       93.89       89.07     26.46 o 
  14   4   0      281.33      289.78     41.55 o 
  16   4   0      867.70      909.29     86.85 o 
   1   5   0     1320.88     1270.51     23.92 o 
   3   5   0    31393.33    33138.87    381.52 o 
   5   5   0     1271.21     1275.28     50.78 o 
   7   5   0     2857.05     2543.25     62.59 o 
   9   5   0     7518.67     7667.00    143.39 o 
  11   5   0       39.88        7.52     20.17 o 
  13   5   0     1151.88     1018.52     68.97 o 
  15   5   0     1188.03     1167.01     95.70 o 
   0   6   0    35371.08    38620.86    624.98 o 
   2   6   0     5078.10     5940.16     79.84 o 
   4   6   0      521.63      442.35     19.01 o 
   6   6   0      346.49      522.16     28.74 o 
   8   6   0     5667.04     5754.91    115.60 o 
  10   6   0     2654.06     2514.17     71.08 o 
  12   6   0        8.14       25.06     26.69 o 
  14   6   0     2107.02     1811.53    114.95 o 
  16   6   0      822.11      825.98     93.85 o 
   1   7   0     2971.95     3174.61     49.57 o 
   3   7   0      372.23      342.04     15.86 o 
   5   7   0      433.68      542.88     21.97 o 
   7   7   0      432.43      542.68     36.71 o 
   9   7   0      600.13      679.09     46.79 o 
  11   7   0      571.89      633.65     52.00 o 
  13   7   0       17.33       34.17     28.11 o 
  15   7   0      250.36      273.72     45.39 o 
   0   8   0       42.43       81.42     13.85 o 
   2   8   0     4644.68     4863.23     71.17 o 
   4   8   0     1209.16     1368.58     34.66 o 
   6   8   0     1415.36     1575.43     56.08 o 
   8   8   0     4651.58     4033.22     93.50 o 
  10   8   0     1990.42     1853.64     64.52 o 
  12   8   0       10.41        0.00     21.78 o 
  14   8   0      141.02      161.34     39.95 o 
  16   8   0      260.55      336.72    101.79 o 
   1   9   0     7756.46     7471.38    102.33 o 
   3   9   0     2321.65     2739.43     72.73 o 
   5   9   0     1099.12     1029.45     27.45 o 
   7   9   0     5520.55     5489.93    114.33 o 
   9   9   0     5856.97     5362.24    118.67 o 
  11   9   0       98.29      110.74     25.59 o 
  13   9   0       83.66       98.41     35.44 o 
  15   9   0      999.25      996.47     81.82 o 
   0  10   0     2359.77     2060.17     57.84 o 
   2  10   0    13758.41    14584.24    184.70 o 
   4  10   0     1312.42     1257.49     33.43 o 
   6  10   0     2270.06     1969.26     56.23 o 
   8  10   0    14431.37    12973.85    412.07 o 
  10  10   0     2340.69     2011.53     71.34 o 
  12  10   0      499.28      463.75     43.06 o 
  14  10   0     1232.36     1265.88    100.49 o 
   1  11   0    12102.01    12532.25    163.54 o 
   3  11   0     1097.84      983.65     28.60 o 
   5  11   0      884.40      834.21     33.76 o 
   7  11   0     7614.69     7140.37    141.86 o 
   9  11   0     2364.02     2176.63     71.18 o 
  11  11   0     1827.40     1681.76     71.28 o 
  13  11   0       58.88       87.64     35.40 o 
  15  11   0     1058.96      943.50     97.50 o 
   0  12   0     1679.94     1443.15     51.09 o 
   2  12   0       75.48       45.54     11.37 o 
   4  12   0      817.36      862.78     35.28 o 
   6  12   0      947.61      876.78     45.55 o 
   8  12   0       27.13       33.27     20.83 o 
  10  12   0      124.30      133.66     28.20 o 
  12  12   0      259.16      295.10     38.30 o 
  14  12   0       62.12      127.98     39.99 o 
   1  13   0     2387.73     2466.89     57.29 o 
   3  13   0       21.03       35.31     14.39 o 
   5  13   0      324.69      343.60     25.99 o 
   7  13   0      652.50      563.08     40.91 o 
   9  13   0     1194.85     1152.60     61.23 o 
  11  13   0      274.60      280.44     37.11 o 
  13  13   0       20.78        8.38     30.45 o 
   0  14   0    19969.71    19708.39    354.84 o 
   2  14   0      629.69      654.15     33.05 o 
   4  14   0      168.30      167.20     20.54 o 
   6  14   0      298.39      304.31     32.83 o 
   8  14   0     3499.52     3068.28     89.29 o 
  10  14   0      367.83      418.04     42.49 o 
  12  14   0        9.80       44.02     20.07 o 
   1  15   0     4826.32     4750.50     96.27 o 
   3  15   0      554.97      671.22     35.68 o 
   5  15   0      192.66      204.95     24.43 o 
   7  15   0     5160.28     4492.17    128.92 o 
   9  15   0     1246.99     1144.95     62.12 o 
  11  15   0      491.17      530.52     48.12 o 
  13  15   0      168.75      257.62     35.67 o 
   0  16   0     5979.51     6328.72    236.95 o 
   2  16   0      525.54      562.77     34.69 o 
   4  16   0        3.00        8.37     17.17 o 
   6  16   0      615.75      588.82     44.92 o 
   8  16   0      548.50      649.72     57.51 o 
  10  16   0      764.84      835.15     65.12 o 
  12  16   0      144.08      249.34     34.74 o 
   1  17   0      240.97      201.47     45.22 o 
   3  17   0      123.91       98.09     23.91 o 
   5  17   0      369.61      292.53     40.84 o 
   7  17   0      216.44      220.99     36.11 o 
   9  17   0       42.70       60.63     26.25 o 
  11  17   0       23.13       55.89     32.01 o 
   0  18   0     3463.64     3540.88    195.42 o 
   2  18   0      153.48       75.71     38.90 o 
   4  18   0      149.02      183.96     36.84 o 
   6  18   0      109.01       66.73     34.01 o 
   8  18   0       24.30       77.86     33.56 o 
  10  18   0      127.55      264.50     39.58 o 
   1  19   0      866.18      765.15     76.14 o 
   3  19   0        3.14        0.00     34.60 o 
   5  19   0       26.96       21.26     35.47 o 
   7  19   0      832.17      906.71     83.49 o 
   9  19   0      269.47      405.59     54.92 o 
   0  20   0     1847.94     2152.93    156.85 o 
   2  20   0       58.62       91.00     51.36 o 
   4  20   0        8.66       82.32     54.88 o 
   6  20   0       98.47      180.85     37.60 o 
   8  20   0      253.11      382.40     50.06 o 
   1  21   0       24.30       49.82     40.38 o 
   3  21   0        3.33       12.72     41.91 o 
   5  21   0       23.16       66.75     67.12 o 
   7  21   0      144.64      219.83     37.08 o 
   0  22   0        2.43        0.00     58.22 o 
   2  22   0       28.78       76.93     47.81 o 
   4  22   0      182.54      131.27     77.50 o 
 -17   1   1       30.01       33.23     25.01 o 
 -15   1   1       76.20       73.67     55.81 o 
 -13   1   1      693.24      558.80     50.71 o 
 -11   1   1     5222.98     5034.54    111.37 o 
  -9   1   1      220.29      283.83     19.22 o 
  -7   1   1     2062.79     2087.37     36.85 o 
  -5   1   1    12879.19    14576.38    272.12 o 
  -3   1   1    20281.07    24893.52    315.60 o 
  -1   1   1    17997.49    19051.26    443.45 o 
   1   1   1      839.21      674.04     22.74 o 
   3   1   1      173.71      201.34     15.65 o 
   5   1   1     9103.93     9106.33    174.77 o 
   7   1   1     4041.39     3745.14    101.42 o 
   9   1   1       19.57       11.00     12.74 o 
  11   1   1      687.10      550.13     60.44 o 
  13   1   1     1951.64     1778.79    107.93 o 
  15   1   1      662.23      588.48     94.93 o 
 -16   2   1       41.79       97.50     55.25 o 
 -14   2   1     1126.06      858.30    106.42 o 
 -12   2   1    13680.03    12431.66    261.65 o 
 -10   2   1     4082.62     3957.86    113.20 o 
  -8   2   1     1103.02     1334.79     37.22 o 
  -6   2   1     5773.80     5998.63     92.33 o 
  -4   2   1    71670.45    84264.23   1047.38 o 
  -2   2   1    18758.53    22409.99    314.76 o 
   0   2   1     3666.17     3333.02     53.11 o 
   2   2   1     9884.62    11253.37    196.02 o 
   4   2   1    19243.47    20428.11    352.27 o 
   6   2   1   139862.14   158728.16   2184.24 o 
   8   2   1     2187.72     2049.14     54.75 o 
  10   2   1        7.93        3.38     22.44 o 
  12   2   1     1387.40     1345.67     90.39 o 
  14   2   1     4498.28     3765.36    188.93 o 
  16   2   1        4.94       28.07     38.32 o 
 -17   3   1      634.86      629.28    115.14 o 
 -15   3   1       96.18       73.90     25.86 o 
 -13   3   1     1001.63     1041.14     66.41 o 
 -11   3   1     2926.34     2791.54    155.21 o 
  -9   3   1     3287.47     3281.26     74.51 o 
  -7   3   1       31.46       37.81     11.87 o 
  -5   3   1    19576.03    21159.97    277.43 o 
  -3   3   1    49589.14    54489.71    667.93 o 
  -1   3   1    77390.88    89696.84   1090.66 o 
   1   3   1     2537.22     2697.64     54.55 o 
   3   3   1      728.19      628.60     22.15 o 
   5   3   1    32631.19    33539.94    482.27 o 
   7   3   1     2925.55     2683.72     63.66 o 
   9   3   1       18.06       21.30     12.88 o 
  11   3   1      923.96      843.45     71.06 o 
  13   3   1     4483.56     4054.61    156.14 o 
  15   3   1      517.38      615.50     72.22 o 
 -16   4   1      597.97      689.77     63.73 o 
 -14   4   1     1507.01     1310.04     77.64 o 
 -12   4   1       15.71       39.78     24.07 o 
 -10   4   1     5277.02     4715.53    100.50 o 
  -8   4   1     1053.19      983.93     37.85 o 
  -6   4   1     3398.90     3499.36     94.95 o 
  -4   4   1     7133.02     6783.25     96.36 o 
  -2   4   1     7772.43     8248.52    111.64 o 
   0   4   1     8055.03     8015.37     98.49 o 
   2   4   1     5732.55     6157.43     80.18 o 
   4   4   1     1370.15     1163.37     34.07 o 
   6   4   1     2713.62     2524.30     60.01 o 
   8   4   1       17.43       19.45     12.72 o 
  10   4   1      552.58      587.70     37.34 o 
  12   4   1     1588.57     1641.04     99.51 o 
  14   4   1      478.82      506.77     69.90 o 
  16   4   1      119.40      243.99     77.50 o 
 -17   5   1       69.67      150.33     57.66 o 
 -15   5   1      104.11      135.49     32.21 o 
 -13   5   1     1773.34     1667.99     83.07 o 
 -11   5   1      358.82      330.84     38.92 o 
  -9   5   1      300.50      256.01     24.08 o 
  -7   5   1      683.68      793.90     34.19 o 
  -5   5   1      472.35      571.88     28.12 o 
  -3   5   1      137.86      164.96     11.72 o 
  -1   5   1    22571.30    24662.00    285.30 o 
   1   5   1    20629.15    22718.51    264.69 o 
   3   5   1      194.63      261.11     17.50 o 
   5   5   1      119.23      136.17     15.59 o 
   7   5   1      777.55      857.84     38.67 o 
   9   5   1     1646.80     1665.62     61.33 o 
  11   5   1     1170.99     1051.42     64.28 o 
  13   5   1      222.90      245.48     74.53 o 
  15   5   1      138.53      149.44     48.50 o 
 -16   6   1      130.95      173.07     35.16 o 
 -14   6   1      132.95      195.34     38.13 o 
 -12   6   1     5699.98     5283.41    145.56 o 
 -10   6   1     2523.61     2272.71     65.40 o 
  -8   6   1      300.83      356.60     26.81 o 
  -6   6   1      735.53      741.87     34.62 o 
  -4   6   1       19.51       87.60     10.73 o 
  -2   6   1     6991.10     7367.13     95.32 o 
   0   6   1      684.39      763.94     19.03 o 
   2   6   1     4670.91     4815.30     68.07 o 
   4   6   1     2907.04     2796.42     63.36 o 
   6   6   1     9889.10     9879.27    172.45 o 
   8   6   1      131.62      142.46     20.93 o 
  10   6   1      165.43      112.25     23.60 o 
  12   6   1      248.95      263.45     41.41 o 
  14   6   1     2241.61     2081.31    120.08 o 
  16   6   1      176.28      240.30     60.17 o 
 -15   7   1       83.37      106.79     49.73 o 
 -13   7   1     3145.36     2892.88    130.90 o 
 -11   7   1      740.06      763.98     50.96 o 
  -9   7   1     5302.79     4959.63    202.42 o 
  -7   7   1     2313.64     2627.29     66.07 o 
  -5   7   1       11.65       35.30     11.19 o 
  -3   7   1    16459.45    17646.77    233.18 o 
  -1   7   1      133.62      136.77     11.43 o 
   1   7   1     2158.81     2083.67     55.34 o 
   3   7   1     3523.99     3635.24     57.15 o 
   5   7   1    13084.93    12729.89    183.22 o 
   7   7   1      166.79      161.83     21.27 o 
   9   7   1     9709.83     9352.89    174.74 o 
  11   7   1     2391.42     2158.13     71.48 o 
  13   7   1     4146.35     3940.30    132.56 o 
  15   7   1      190.91      262.50     58.07 o 
 -16   8   1      175.13      136.33     43.52 o 
 -14   8   1      116.85      158.30     36.58 o 
 -12   8   1       68.82       73.78     28.86 o 
 -10   8   1     5708.73     5399.48    119.16 o 
  -8   8   1     1431.24     1412.69     49.48 o 
  -6   8   1       50.60       87.15     12.79 o 
  -4   8   1     2156.88     2743.71     53.76 o 
  -2   8   1     3213.29     3019.18     49.37 o 
   0   8   1     2196.80     2253.34     40.42 o 
   2   8   1      153.88      133.94     11.33 o 
   4   8   1     1350.77      967.74     26.11 o 
   6   8   1     1109.16     1103.88     35.67 o 
   8   8   1       45.75        9.79     14.81 o 
  10   8   1      788.98      819.41     48.88 o 
  12   8   1     3389.08     3051.08    111.11 o 
  14   8   1      902.16      947.67     91.58 o 
 -15   9   1      187.95      182.49     41.99 o 
 -13   9   1      360.90      333.98     47.15 o 
 -11   9   1        6.69        5.95     19.38 o 
  -9   9   1       38.01       38.49     17.39 o 
  -7   9   1      295.14      355.95     29.41 o 
  -5   9   1       54.85       57.22     11.37 o 
  -3   9   1     3211.82     3390.50     55.71 o 
  -1   9   1     1228.97     1250.34     29.19 o 
   1   9   1     2068.85     2071.44     40.09 o 
   3   9   1     5969.35     5910.04     86.81 o 
   5   9   1     2440.68     2504.59     67.46 o 
   7   9   1      810.97      790.59     41.89 o 
   9   9   1      467.36      454.73     56.77 o 
  11   9   1       72.09       61.51     30.24 o 
  13   9   1      454.48      553.75     60.48 o 
  15   9   1       49.47       21.95     46.08 o 
 -14  10   1       12.50       22.73     30.07 o 
 -12  10   1      716.39      665.02     47.88 o 
 -10  10   1       60.41       45.20     20.81 o 
  -8  10   1       83.79       69.97     18.09 o 
  -6  10   1        1.52       12.49     11.30 o 
  -4  10   1       34.32       18.25     12.58 o 
  -2  10   1      182.09      278.02     16.22 o 
   0  10   1     2932.58     2726.06     49.52 o 
   2  10   1     2651.38     2664.95     49.55 o 
   4  10   1      269.22      318.59     18.53 o 
   6  10   1        0.07        0.00     14.06 o 
   8  10   1        9.84       20.91     16.80 o 
  10  10   1     1172.27     1086.39     57.14 o 
  12  10   1       59.87       83.90     34.67 o 
  14  10   1      184.18      177.85     42.87 o 
 -15  11   1        1.74        7.00     33.00 o 
 -13  11   1     1364.26     1257.35    114.86 o 
 -11  11   1       82.90       93.81     38.75 o 
  -9  11   1     1684.46     1593.01     62.09 o 
  -7  11   1      765.13      766.90     42.11 o 
  -5  11   1        7.95       20.88     11.20 o 
  -3  11   1     9781.32    10126.63    136.67 o 
  -1  11   1     2853.11     2942.98     53.74 o 
   1  11   1     1831.05     1846.77     40.44 o 
   3  11   1      315.84      269.56     17.82 o 
   5  11   1     6556.04     6662.75    113.58 o 
   7  11   1      795.28      747.59     44.11 o 
   9  11   1     2080.32     1975.32     70.11 o 
  11  11   1      434.03      410.92     42.00 o 
  13  11   1      757.08      812.65     71.75 o 
 -14  12   1      544.73      502.92     59.17 o 
 -12  12   1     1248.87     1232.76     64.61 o 
 -10  12   1     2142.68     1868.53     69.05 o 
  -8  12   1     1605.19     1505.80     58.98 o 
  -6  12   1     1188.33     1230.32     41.22 o 
  -4  12   1     3943.16     3394.35     69.83 o 
  -2  12   1    11462.23    10858.87    147.02 o 
   0  12   1      795.33      731.00     27.19 o 
   2  12   1      351.32      373.97     22.00 o 
   4  12   1     6812.87     6132.90    213.18 o 
   6  12   1    10250.52     9473.32    250.75 o 
   8  12   1      396.20      462.83     39.85 o 
  10  12   1      189.43      184.41     30.90 o 
  12  12   1     2819.51     2430.66     85.59 o 
  14  12   1     1024.58      977.45    134.68 o 
 -13  13   1      162.36      168.76     39.73 o 
 -11  13   1     3695.92     3454.28     99.65 o 
  -9  13   1     1327.24     1340.94     68.94 o 
  -7  13   1      291.33      359.68     44.37 o 
  -5  13   1     4706.68     4464.33    104.84 o 
  -3  13   1    10401.36     9793.04    264.53 o 
  -1  13   1    12492.66    12452.76    167.31 o 
   1  13   1     1433.08     1377.34     37.15 o 
   3  13   1     4524.87     4244.70     83.28 o 
   5  13   1     9129.65     9025.56    147.40 o 
   7  13   1     4041.14     3865.83     98.74 o 
   9  13   1       22.00        0.00     21.02 o 
  11  13   1      871.17      957.25     59.90 o 
  13  13   1      676.02      728.83     71.82 o 
 -14  14   1       26.60       48.45     33.63 o 
 -12  14   1      484.59      577.10     48.59 o 
 -10  14   1      491.41      420.42     41.69 o 
  -8  14   1     1107.88     1043.58     55.18 o 
  -6  14   1     1597.18     1339.19     92.91 o 
  -4  14   1      756.39      785.44     36.65 o 
  -2  14   1     3550.16     3719.37     76.15 o 
   0  14   1      197.39      147.78     17.52 o 
   2  14   1      496.88      462.49     28.72 o 
   4  14   1     2466.63     2264.18     67.12 o 
   6  14   1     1840.42     1719.03     63.05 o 
   8  14   1      217.48      163.64     30.62 o 
  10  14   1      251.06      210.53     33.39 o 
  12  14   1      484.06      508.70     53.30 o 
 -13  15   1        0.10       37.49     19.22 o 
 -11  15   1       32.83       75.21     24.72 o 
  -9  15   1      187.52      160.59     30.20 o 
  -7  15   1       50.91       33.11     21.18 o 
  -5  15   1       12.34       19.77     15.47 o 
  -3  15   1      605.87      558.42     32.53 o 
  -1  15   1      497.29      599.44     32.97 o 
   1  15   1     3243.17     3052.44     75.71 o 
   3  15   1       52.39       51.99     17.36 o 
   5  15   1      629.89      554.37     49.39 o 
   7  15   1      157.18      133.36     33.82 o 
   9  15   1        0.45       10.46     24.65 o 
  11  15   1      124.17      134.73     29.74 o 
 -12  16   1       90.71      165.69     29.75 o 
 -10  16   1       64.94       76.89     26.45 o 
  -8  16   1      127.82      152.82     29.51 o 
  -6  16   1       40.69       30.77     22.89 o 
  -4  16   1     1568.94     1587.82     61.29 o 
  -2  16   1     1171.03     1122.29     51.23 o 
   0  16   1      131.84      202.39     33.45 o 
   2  16   1      388.97      404.70     36.34 o 
   4  16   1     1107.07     1179.94     55.56 o 
   6  16   1     4075.86     3794.45    118.54 o 
   8  16   1        9.20       39.71     26.00 o 
  10  16   1       22.00       70.97     25.80 o 
 -11  17   1     1304.18     1451.15    101.68 o 
  -9  17   1      223.55      258.50     39.79 o 
  -7  17   1      229.64      199.05     36.42 o 
  -5  17   1      984.25      899.68     61.08 o 
  -3  17   1      570.62      629.04     43.75 o 
  -1  17   1     4733.68     4659.81    126.37 o 
   1  17   1       29.72       30.26     25.64 o 
   3  17   1       36.15       65.81     24.02 o 
   5  17   1     2397.23     2569.66     94.47 o 
   7  17   1      414.47      386.54     47.32 o 
   9  17   1       90.76       73.63     26.90 o 
  11  17   1       87.00      148.44     26.54 o 
 -10  18   1      160.84      220.85     37.79 o 
  -8  18   1      159.91      116.45     49.32 o 
  -6  18   1      315.93      294.82     50.71 o 
  -4  18   1      230.31      239.02     39.64 o 
  -2  18   1      976.96     1111.64     65.88 o 
   0  18   1      607.69      596.51     52.15 o 
   2  18   1        4.62       13.69     25.76 o 
   4  18   1      574.77      544.41     45.69 o 
   6  18   1      925.94      962.24     65.83 o 
   8  18   1       26.24       84.18     26.01 o 
  10  18   1       26.82       68.58     25.53 o 
  -9  19   1      134.06      259.51     50.06 o 
  -7  19   1       30.88       58.27     27.25 o 
  -5  19   1       18.71       15.35     33.86 o 
  -3  19   1        0.95       36.23     36.49 o 
  -1  19   1       32.68       51.04     39.09 o 
   1  19   1      440.27      412.15     60.93 o 
   3  19   1        8.24       41.68     35.74 o 
   5  19   1        7.36        0.00     32.13 o 
   7  19   1        7.37       88.36     29.57 o 
   9  19   1       27.81       41.83     55.25 o 
  -8  20   1      134.70      257.04     37.38 o 
  -6  20   1       24.69       40.16     45.05 o 
  -4  20   1        4.53       37.45     52.28 o 
  -2  20   1       42.19      108.76     42.65 o 
   0  20   1      102.50      179.56     50.33 o 
   2  20   1      160.37       94.17     44.50 o 
   4  20   1       29.82        4.08     54.88 o 
   6  20   1      122.79      151.63     40.23 o 
   8  20   1       23.23       70.31     26.06 o 
  -7  21   1       15.12      135.23     29.88 o 
  -5  21   1      150.54      131.64     67.12 o 
  -3  21   1      135.14      103.41     61.93 o 
  -1  21   1      232.37      215.21     53.30 o 
   1  21   1        1.11       16.59     39.69 o 
   3  21   1       41.80       65.66     45.02 o 
   5  21   1      343.48      368.96     96.04 o 
  -4  22   1      115.20      288.86     89.37 o 
  -2  22   1      545.61      626.70     77.22 o 
   0  22   1       99.23       98.68     49.78 o 
   2  22   1        4.49       39.04     44.70 o 
   4  22   1      244.43      357.46     99.01 o 
 -16   0   2      752.55      775.00    106.05 o 
 -14   0   2     3333.61     3698.67    140.87 o 
 -12   0   2     1621.10     1561.23     82.25 o 
 -10   0   2      921.22      870.24     57.33 o 
  -8   0   2     3663.88     3333.93     79.89 o 
  -6   0   2    50920.13    54172.31    870.53 o 
  -4   0   2     9817.72    10204.02    222.29 o 
  -2   0   2     1918.25     1409.77     38.88 o 
   0   0   2      588.34     1181.03     46.35 o 
   2   0   2    52062.50    60405.18   1677.92 o 
   4   0   2    67011.62    73065.80   2042.06 o 
   6   0   2     6090.34     7268.65    261.42 o 
   8   0   2     3184.65     3478.21    167.61 o 
  10   0   2     7196.55     6633.82    280.33 o 
  12   0   2     3107.44     2972.80    180.59 o 
  14   0   2       48.16       38.94     54.14 o 
  16   0   2      613.91      898.48    136.83 o 
 -17   1   2       24.33       78.22     21.98 o 
 -15   1   2     3937.63     3467.14    115.82 o 
 -13   1   2      161.68      134.27     23.90 o 
 -11   1   2      487.60      404.09     35.46 o 
  -9   1   2       52.66       54.29     11.09 o 
  -7   1   2    54573.88    63937.43    805.44 o 
  -5   1   2    28733.89    30439.55    389.11 o 
  -3   1   2      218.57      167.39     13.38 o 
  -1   1   2     1088.35     1232.45     32.19 o 
   1   1   2    38712.84    44831.62    881.78 o 
   3   1   2    55200.11    61741.50   1218.06 o 
   5   1   2    20121.53    23644.93    497.92 o 
   7   1   2      320.72      432.25     63.78 o 
   9   1   2     2941.89     2785.50     79.45 o 
  11   1   2     2371.06     2297.45    129.04 o 
  13   1   2     1546.20     1274.24     97.61 o 
  15   1   2       38.25       71.30     44.90 o 
 -16   2   2      167.01      178.24     36.02 o 
 -14   2   2      344.70      337.21     42.46 o 
 -12   2   2      304.33      315.58     37.52 o 
 -10   2   2     1929.80     1913.92     52.89 o 
  -8   2   2       94.85       68.80     11.41 o 
  -6   2   2     7571.33     8052.25    117.03 o 
  -4   2   2     1286.69     1244.58     26.40 o 
  -2   2   2       28.14       14.79      4.17 o 
   0   2   2     7244.85     7617.72    166.55 o 
   2   2   2       45.43       37.40     11.57 o 
   4   2   2      128.71      188.58     28.55 o 
   6   2   2      189.45      144.29     25.17 o 
   8   2   2      169.00      161.13     22.44 o 
  10   2   2        2.46       12.38     24.49 o 
  12   2   2       76.88       91.26     35.39 o 
  14   2   2        7.64       57.01     36.24 o 
  16   2   2        4.19       37.62     41.04 o 
 -17   3   2       12.66       52.18     26.63 o 
 -15   3   2      601.02      568.73     57.23 o 
 -13   3   2     1534.44     1584.52    125.76 o 
 -11   3   2       65.33       40.81     14.46 o 
  -9   3   2      898.20      902.63     31.31 o 
  -7   3   2      780.91      940.15     27.75 o 
  -5   3   2      850.78      978.49     24.64 o 
  -3   3   2     3575.50     3439.20     60.77 o 
  -1   3   2      315.46      461.71     29.64 o 
   1   3   2    35037.54    40299.73    845.44 o 
   3   3   2    13276.15    14552.55    532.11 o 
   5   3   2      430.87      380.29     29.11 o 
   7   3   2     4945.71     5309.80    118.88 o 
   9   3   2     1853.93     1747.46     99.77 o 
  11   3   2     1269.92     1216.38     84.98 o 
  13   3   2      883.70      709.51     76.67 o 
  15   3   2       60.81       17.80     38.28 o 
 -16   4   2      214.27      239.48     39.62 o 
 -14   4   2     1229.33     1209.73     73.23 o 
 -12   4   2     1465.19     1530.30     71.84 o 
 -10   4   2       88.97      128.66     16.85 o 
  -8   4   2     1013.87      959.14     30.21 o 
  -6   4   2     4664.77     4597.15     86.64 o 
  -4   4   2      344.86      318.29     26.90 o 
  -2   4   2     2438.23     2424.01     46.09 o 
   0   4   2     7267.89     6967.00    189.44 o 
   2   4   2    30528.51    34676.43    545.23 o 
   4   4   2     4642.16     4535.83    157.34 o 
   6   4   2     4736.77     5114.13    101.23 o 
   8   4   2      672.84      664.16     47.10 o 
  10   4   2     6104.50     6042.74    262.16 o 
  12   4   2     1891.38     1750.60    137.20 o 
  14   4   2       16.81       51.88     30.11 o 
 -17   5   2      133.25      264.77     79.36 o 
 -15   5   2     1123.17     1139.47     76.21 o 
 -13   5   2     3919.39     3450.49    113.29 o 
 -11   5   2      737.37      745.86     40.30 o 
  -9   5   2      506.04      543.86     32.07 o 
  -7   5   2    14276.21    14816.55    233.22 o 
  -5   5   2      241.20      417.33     26.75 o 
  -3   5   2      789.26      864.84     23.00 o 
  -1   5   2    11871.68    13785.55    202.57 o 
   1   5   2    11254.54    11313.28    153.46 o 
   3   5   2     1931.28     1532.52     43.28 o 
   5   5   2      131.85      201.76     19.94 o 
   7   5   2       23.09       16.16     12.36 o 
   9   5   2     6385.00     6323.43    130.51 o 
  11   5   2     5842.39     5125.87    213.22 o 
  13   5   2        3.57        0.00     34.49 o 
  15   5   2      129.96      273.21     59.64 o 
 -16   6   2      108.45      120.90     32.94 o 
 -14   6   2     1616.92     1630.62     86.21 o 
 -12   6   2      642.40      642.07     65.07 o 
 -10   6   2      936.03      903.85     48.65 o 
  -8   6   2     2379.66     2303.15     65.30 o 
  -6   6   2     4607.21     4204.04     70.31 o 
  -4   6   2     3820.07     4009.96     66.60 o 
  -2   6   2      803.41      760.18     21.41 o 
   0   6   2    16721.85    18126.62    215.87 o 
   2   6   2    10287.14    10014.14    142.48 o 
   4   6   2      116.85      132.63     15.30 o 
   6   6   2      123.07      165.90     19.61 o 
   8   6   2     1093.10      995.45     76.48 o 
  10   6   2     1362.00     1268.21     56.58 o 
  12   6   2      472.63      430.61     61.32 o 
  14   6   2       68.37      141.43     48.38 o 
 -17   7   2        0.49       32.31     42.02 o 
 -15   7   2       67.60       55.02     25.97 o 
 -13   7   2     1044.77      986.65     66.23 o 
 -11   7   2      592.71      546.61     39.07 o 
  -9   7   2      180.84      180.51     22.97 o 
  -7   7   2     1567.97     1575.65     48.38 o 
  -5   7   2       47.53       49.95     10.23 o 
  -3   7   2     1256.16     1172.11     40.57 o 
  -1   7   2      802.99      746.01     19.94 o 
   1   7   2      709.75      625.63     19.84 o 
   3   7   2       76.92       60.48     10.77 o 
   5   7   2     1285.52     1374.44     38.81 o 
   7   7   2      263.96      326.25     34.47 o 
   9   7   2     1970.81     1747.08    112.93 o 
  11   7   2       24.29        0.74     28.93 o 
  13   7   2       22.69        1.30     34.09 o 
  15   7   2       20.29       46.56     40.49 o 
 -16   8   2      252.87      273.45     49.03 o 
 -14   8   2      444.86      467.15     53.94 o 
 -12   8   2     2485.25     2469.24     87.33 o 
 -10   8   2      275.12      291.43     40.94 o 
  -8   8   2      398.49      385.61     30.14 o 
  -6   8   2     1320.05     1337.70     35.98 o 
  -4   8   2      390.21      446.29     21.40 o 
  -2   8   2       55.33       47.25      7.77 o 
   0   8   2     1224.59     1153.79     27.10 o 
   2   8   2     4036.68     4123.82     64.83 o 
   4   8   2     1728.20     1984.31     48.83 o 
   6   8   2     2803.60     2695.06     60.83 o 
   8   8   2       20.71        5.87     17.45 o 
  10   8   2     1173.00     1164.27     57.82 o 
  12   8   2        1.61       26.11     33.65 o 
  14   8   2      199.26      255.25     57.74 o 
 -15   9   2      667.06      724.61    129.36 o 
 -13   9   2     6321.63     5984.76    167.02 o 
 -11   9   2      549.90      557.44     42.34 o 
  -9   9   2     2356.87     2270.21     67.59 o 
  -7   9   2    11442.24    11683.26    198.83 o 
  -5   9   2      118.56      314.39     20.87 o 
  -3   9   2     2660.51     2647.97     53.05 o 
  -1   9   2    12563.58    11838.84    151.73 o 
   1   9   2    14180.05    15081.37    189.21 o 
   3   9   2       26.44       34.30      9.31 o 
   5   9   2       24.11       74.81     13.52 o 
   7   9   2       20.79       32.41     16.45 o 
   9   9   2     1408.45     1345.00     60.18 o 
  11   9   2     4915.60     4550.99    116.35 o 
  13   9   2      126.58      115.16     46.04 o 
 -16  10   2       83.98      164.21     45.13 o 
 -14  10   2     2197.02     2173.62     96.00 o 
 -12  10   2     1943.24     1740.96     68.72 o 
 -10  10   2        5.47        7.49     18.85 o 
  -8  10   2     5064.07     5062.98    109.98 o 
  -6  10   2     6976.11     6749.44    122.86 o 
  -4  10   2     6342.92     6615.33    106.87 o 
  -2  10   2     1156.78     1134.16     33.52 o 
   0  10   2    20607.11    20681.73    253.16 o 
   2  10   2    16671.23    16236.79    205.34 o 
   4  10   2     1780.76     1771.00     45.70 o 
   6  10   2      369.02      462.62     34.61 o 
   8  10   2      335.30      325.61     33.58 o 
  10  10   2     3387.25     2982.38     89.15 o 
  12  10   2     1725.34     1581.73    108.22 o 
  14  10   2      106.23      173.40     55.01 o 
 -15  11   2      113.41      147.00     41.11 o 
 -13  11   2     1333.52     1408.90     84.38 o 
 -11  11   2     1651.12     1416.22     67.01 o 
  -9  11   2      349.61      367.45     33.49 o 
  -7  11   2     2456.40     2341.79    121.76 o 
  -5  11   2     1020.89      924.55     33.75 o 
  -3  11   2      607.26      633.77     38.18 o 
  -1  11   2       15.89       18.54      8.54 o 
   1  11   2     6350.53     6082.51     91.94 o 
   3  11   2      690.30      586.33     25.36 o 
   5  11   2      724.26      853.07     42.86 o 
   7  11   2      194.22      226.65     28.51 o 
   9  11   2     3456.06     3299.47     97.73 o 
  11  11   2      710.67      666.33     51.47 o 
  13  11   2      464.74      416.94    154.26 o 
 -14  12   2        0.39       16.43     32.64 o 
 -12  12   2       39.18      112.77     27.83 o 
 -10  12   2      265.94      247.69     32.89 o 
  -8  12   2      120.38      168.52     25.79 o 
  -6  12   2        1.74        1.01     10.91 o 
  -4  12   2      226.49      271.40     21.65 o 
  -2  12   2      644.58      716.91     26.42 o 
   0  12   2     1457.40     1531.52     37.48 o 
   2  12   2      709.79      723.29     39.85 o 
   4  12   2      328.41      365.32     26.56 o 
   6  12   2      128.69      198.33     29.53 o 
   8  12   2        2.85        6.21     19.23 o 
  10  12   2       88.37      123.92     28.77 o 
  12  12   2      137.84      153.17     32.81 o 
 -13  13   2      492.07      461.23     45.53 o 
 -11  13   2      664.94      697.92     50.50 o 
  -9  13   2       26.99       30.42     20.41 o 
  -7  13   2     2691.81     2498.23    101.69 o 
  -5  13   2      189.64      231.18     21.54 o 
  -3  13   2      101.04       58.70     17.07 o 
  -1  13   2        2.34        9.31     11.64 o 
   1  13   2     1039.44     1130.28     34.53 o 
   3  13   2     1058.58     1074.55     46.55 o 
   5  13   2      478.50      525.62     38.55 o 
   7  13   2      235.22      239.58     32.42 o 
   9  13   2        0.63        2.90     20.81 o 
  11  13   2      592.76      711.94     73.94 o 
  13  13   2      153.73      153.15     82.69 o 
 -14  14   2      364.64      370.01     54.99 o 
 -12  14   2      257.17      294.94     41.79 o 
 -10  14   2      340.18      358.56     39.78 o 
  -8  14   2      612.33      523.00     41.71 o 
  -6  14   2     3386.48     3101.91     82.03 o 
  -4  14   2      243.30      301.29     25.38 o 
  -2  14   2        2.91        8.49     12.46 o 
   0  14   2     3118.69     3021.91    116.95 o 
   2  14   2     2745.23     2530.05     91.52 o 
   4  14   2     3412.55     3372.65    108.54 o 
   6  14   2      150.14      197.66     34.20 o 
   8  14   2      282.58      209.02     37.36 o 
  10  14   2     1833.53     1900.77     93.20 o 
  12  14   2      765.52      755.10     64.36 o 
 -13  15   2      739.02      769.75     62.92 o 
 -11  15   2       43.73       91.00     28.94 o 
  -9  15   2       23.35        5.94     23.03 o 
  -7  15   2     2365.17     2260.54    117.71 o 
  -5  15   2     2973.33     2787.48     94.85 o 
  -3  15   2      107.17      124.55     23.19 o 
  -1  15   2     1141.06     1218.60     51.32 o 
   1  15   2     2813.19     2444.54     71.00 o 
   3  15   2     2840.43     2622.69     79.84 o 
   5  15   2     1233.93     1230.67     77.51 o 
   7  15   2      138.73      166.93     34.93 o 
   9  15   2      744.60      816.43     66.67 o 
  11  15   2      727.00      767.78     64.84 o 
 -12  16   2      756.19      765.08     67.19 o 
 -10  16   2       43.40       76.90     26.08 o 
  -8  16   2       96.28       81.09     29.76 o 
  -6  16   2      792.96      829.37     67.70 o 
  -4  16   2      304.03      326.13     34.49 o 
  -2  16   2     1622.77     1350.71     56.28 o 
   0  16   2     2347.30     2351.31     82.93 o 
   2  16   2      883.20      925.90     50.02 o 
   4  16   2     1030.06      926.10     51.47 o 
   6  16   2       24.33       12.88     25.98 o 
   8  16   2      384.05      384.96     46.91 o 
  10  16   2      608.83      747.91     63.60 o 
 -11  17   2      226.09      206.62     33.99 o 
  -9  17   2      539.01      467.69     50.34 o 
  -7  17   2        0.28       12.24     25.06 o 
  -5  17   2       63.76       89.88     26.56 o 
  -3  17   2      915.69      741.41     47.18 o 
  -1  17   2      144.97      183.08     34.81 o 
   1  17   2      293.86      357.39     42.55 o 
   3  17   2        2.09       25.06     21.68 o 
   5  17   2        0.40        0.00     24.80 o 
   7  17   2      560.65      514.32     54.70 o 
   9  17   2        0.24       19.36     32.85 o 
 -10  18   2       57.64      113.88     26.84 o 
  -8  18   2      119.09      102.11     28.55 o 
  -6  18   2      557.90      502.08     51.50 o 
  -4  18   2       15.25        0.00     22.34 o 
  -2  18   2      135.18      131.44     35.97 o 
   0  18   2      161.56      215.13     35.52 o 
   2  18   2      339.40      287.18     40.88 o 
   4  18   2      444.17      462.31     49.01 o 
   6  18   2        0.21       24.00     23.35 o 
   8  18   2       19.25       71.87     25.11 o 
  -9  19   2        5.97       87.09     32.45 o 
  -7  19   2     1111.55     1126.92     90.32 o 
  -5  19   2      679.90      694.66     58.59 o 
  -3  19   2        5.97        0.00     27.85 o 
  -1  19   2       38.50       32.61     30.18 o 
   1  19   2      326.71      299.37     42.57 o 
   3  19   2      390.59      389.42     46.29 o 
   5  19   2      317.68      316.30     64.85 o 
   7  19   2        1.29       64.11     46.77 o 
  -8  20   2       95.66      161.11     48.02 o 
  -6  20   2      611.61      670.51     73.02 o 
  -4  20   2      319.63      265.62     73.42 o 
  -2  20   2      243.52      194.23     53.71 o 
   0  20   2      845.83      819.98     80.09 o 
   2  20   2      418.33      653.21     85.10 o 
   4  20   2      428.48      492.81     99.75 o 
   6  20   2       24.80      100.28     36.90 o 
  -7  21   2      153.87      326.97     41.93 o 
  -5  21   2      132.10      162.04     68.60 o 
  -3  21   2      123.58       91.66     68.97 o 
  -1  21   2        3.54       15.78     37.59 o 
   1  21   2      251.99      330.53     61.92 o 
   3  21   2       61.55       81.21     73.79 o 
   5  21   2       80.71       81.95     59.70 o 
  -4  22   2       27.59       34.86     66.00 o 
  -2  22   2       41.18       29.84     43.91 o 
   0  22   2        0.14       23.37     47.06 o 
   2  22   2        0.32        9.40     56.92 o 
 -17   1   3      442.70      403.98     78.61 o 
 -15   1   3      220.95      293.94     41.27 o 
 -13   1   3        6.85        0.00     13.43 o 
 -11   1   3      634.19      773.89     39.94 o 
  -9   1   3     2831.44     2719.44     66.19 o 
  -7   1   3      110.92      352.45     35.65 o 
  -5   1   3     8330.62     8818.59    141.73 o 
  -3   1   3     6230.87     6387.49    101.75 o 
  -1   1   3    94508.05   107225.68   1725.94 o 
   1   1   3     1743.18     1818.24     54.75 o 
   3   1   3      323.96      323.67     32.82 o 
   5   1   3     2895.07     3042.59     97.01 o 
   7   1   3     2688.14     2722.95    146.29 o 
   9   1   3     4475.11     4512.02    150.36 o 
  11   1   3       42.33       16.07     28.78 o 
  13   1   3      619.47      625.10     80.84 o 
  15   1   3      704.49      818.34     88.81 o 
 -18   2   3       99.42      169.66     54.69 o 
 -16   2   3     1341.73     1289.76     77.58 o 
 -14   2   3     2713.57     2475.06     92.38 o 
 -12   2   3     7555.95     7142.30    143.61 o 
 -10   2   3     1955.84     1900.55     46.85 o 
  -8   2   3    42130.38    46195.60    591.62 o 
  -6   2   3     6656.36     8162.66    118.53 o 
  -4   2   3     9725.56    10284.80    159.12 o 
  -2   2   3    25603.00    28461.98    408.75 o 
   0   2   3     9524.13    11695.48    201.92 o 
   2   2   3      251.43      270.69     29.85 o 
   4   2   3      839.38     1055.51     49.72 o 
   6   2   3       61.56      153.15     36.34 o 
   8   2   3     9893.11     9763.99    251.55 o 
  10   2   3       12.90        0.00     25.82 o 
  12   2   3     2901.01     2328.56    114.19 o 
  14   2   3      566.47      630.38    110.87 o 
 -17   3   3     1022.52     1121.18     77.84 o 
 -15   3   3     3474.90     3144.74    147.33 o 
 -13   3   3      641.67      522.37     62.52 o 
 -11   3   3     2536.17     2450.05     70.97 o 
  -9   3   3     7749.92     7579.18    119.83 o 
  -7   3   3     6000.63     5495.07     88.42 o 
  -5   3   3      744.01      824.61     22.71 o 
  -3   3   3       40.61       53.72      7.78 o 
  -1   3   3   218080.41   239265.53   4731.67 o 
   1   3   3       89.72       41.49      9.33 o 
   3   3   3     1786.86     2191.69     71.78 o 
   5   3   3     6100.90     6300.86    167.69 o 
   7   3   3    12243.69    12476.47    303.86 o 
   9   3   3     1521.25     1590.22     73.27 o 
  11   3   3       59.04       27.07     43.76 o 
  13   3   3      466.04      450.67     65.26 o 
  15   3   3     1436.97     1490.45    114.39 o 
 -16   4   3     1207.37     1173.71     77.57 o 
 -14   4   3      831.27      759.85     73.75 o 
 -12   4   3     4179.99     4084.54    117.82 o 
 -10   4   3     6195.47     5838.13    125.88 o 
  -8   4   3     5271.58     5298.15     89.14 o 
  -6   4   3     9060.15     9770.53    139.99 o 
  -4   4   3     8889.94     9239.66    128.77 o 
  -2   4   3      650.17      497.58     24.18 o 
   0   4   3    45910.68    48218.74    976.78 o 
   2   4   3      170.82      208.33     18.00 o 
   4   4   3      547.95      723.67     76.94 o 
   6   4   3     9663.01     9854.18    245.78 o 
   8   4   3       96.33       68.56     20.53 o 
  10   4   3      172.92      184.23     41.23 o 
  12   4   3        2.33        1.96     31.07 o 
  14   4   3      598.81      668.35     76.90 o 
 -17   5   3       31.60      116.35     29.73 o 
 -15   5   3       37.86       57.95     25.67 o 
 -13   5   3       75.17       86.86     28.15 o 
 -11   5   3      369.98      394.84     34.18 o 
  -9   5   3      861.10      860.81     45.08 o 
  -7   5   3      527.20      468.27     23.51 o 
  -5   5   3     1801.70     1717.65     43.26 o 
  -3   5   3      407.48      406.29     29.74 o 
  -1   5   3     1107.70     1100.52     35.45 o 
   1   5   3     1915.28     1870.12     61.12 o 
   3   5   3      342.80      374.01     24.84 o 
   5   5   3     1993.71     1937.34     75.97 o 
   7   5   3      949.87      888.98     48.26 o 
   9   5   3     1542.72     1337.57     62.89 o 
  11   5   3       18.36       71.64     35.73 o 
  13   5   3        0.02       27.26     32.45 o 
  15   5   3       34.09       69.03     33.90 o 
 -16   6   3     1167.17     1175.36     78.27 o 
 -14   6   3      914.32     1073.54     70.68 o 
 -12   6   3      292.06      313.53     40.81 o 
 -10   6   3     1219.35     1118.51     50.79 o 
  -8   6   3     5315.02     5365.00    169.29 o 
  -6   6   3      191.10      196.90     15.01 o 
  -4   6   3     5412.06     5482.39     97.40 o 
  -2   6   3    22763.51    23557.71    339.84 o 
   0   6   3     3014.58     2709.10     60.19 o 
   2   6   3     7498.22     8310.35    174.69 o 
   4   6   3      741.26      912.23     43.69 o 
   6   6   3     5261.89     5178.01    121.73 o 
   8   6   3     3840.93     3762.74    104.82 o 
  10   6   3       94.68      116.55     29.79 o 
  12   6   3       24.46       16.15     32.48 o 
  14   6   3      221.16      200.69     55.90 o 
 -17   7   3      896.16     1007.63     76.40 o 
 -15   7   3     4935.41     4473.05    141.45 o 
 -13   7   3     3442.97     2847.56    101.86 o 
 -11   7   3     1086.59     1075.96     49.12 o 
  -9   7   3     7862.80     7694.32    143.91 o 
  -7   7   3     4774.28     4785.69     96.27 o 
  -5   7   3    10461.99    10852.15    154.28 o 
  -3   7   3    20513.98    21324.10    277.90 o 
  -1   7   3    30530.61    30791.36    391.04 o 
   1   7   3     1495.23     1416.46     41.61 o 
   3   7   3      247.47      288.07     23.25 o 
   5   7   3     8515.26     8277.61    133.09 o 
   7   7   3    23275.85    22170.90    397.07 o 
   9   7   3      757.29      750.21     53.73 o 
  11   7   3       74.03       72.22     37.48 o 
  13   7   3        5.75       24.62     37.48 o 
 -16   8   3     1734.35     1868.73    145.17 o 
 -14   8   3      609.92      624.55     64.13 o 
 -12   8   3     4916.53     4577.01    109.36 o 
 -10   8   3     4512.01     4388.59    100.85 o 
  -8   8   3     1372.64     1310.44     53.09 o 
  -6   8   3     3629.57     3378.86     64.47 o 
  -4   8   3     2678.39     2657.09     79.45 o 
  -2   8   3    18107.84    19108.90    252.73 o 
   0   8   3    24761.71    24649.62    319.43 o 
   2   8   3    11419.79    13604.02    192.27 o 
   4   8   3      852.45      880.81     32.59 o 
   6   8   3    19342.00    19475.29    277.31 o 
   8   8   3     4020.52     3446.75    101.93 o 
  10   8   3     1110.54     1040.62     63.52 o 
  12   8   3      263.58      357.38     61.71 o 
  14   8   3      921.29      916.91     97.52 o 
 -15   9   3      123.96      133.30     39.20 o 
 -13   9   3      104.21       79.00     45.44 o 
 -11   9   3     1425.95     1339.51     58.94 o 
  -9   9   3      155.64      149.63     23.65 o 
  -7   9   3      162.36      109.24     14.18 o 
  -5   9   3      935.50      987.37     31.61 o 
  -3   9   3     1742.55     1765.54     40.82 o 
  -1   9   3      720.44      646.28     24.24 o 
   1   9   3     4948.28     4792.38     74.59 o 
   3   9   3       21.90       29.65     11.03 o 
   5   9   3      591.95      549.23     29.61 o 
   7   9   3     1659.24     1729.66     60.27 o 
   9   9   3      110.69       99.46     29.65 o 
  11   9   3      236.97      273.36     41.39 o 
  13   9   3      373.24      311.68     60.28 o 
 -16  10   3      181.61      180.39     43.87 o 
 -14  10   3        0.04       29.12     29.71 o 
 -12  10   3      310.69      328.15     38.80 o 
 -10  10   3      698.95      711.83     44.33 o 
  -8  10   3       39.29       37.69     15.66 o 
  -6  10   3      276.53      325.23     22.54 o 
  -4  10   3      628.62      671.87     27.72 o 
  -2  10   3      171.20      164.30     15.29 o 
   0  10   3     1589.87     1667.17     37.11 o 
   2  10   3     4398.99     4553.78     79.73 o 
   4  10   3      368.89      380.71     24.92 o 
   6  10   3        0.11        0.00     13.84 o 
   8  10   3     1219.81     1207.95     57.55 o 
  10  10   3        7.05        9.43     27.57 o 
  12  10   3      305.33      400.93     64.89 o 
 -15  11   3      937.28      977.15     89.40 o 
 -13  11   3      688.57      683.88     62.02 o 
 -11  11   3      472.88      425.36     39.34 o 
  -9  11   3     2543.74     2384.00    113.89 o 
  -7  11   3     1018.54      972.09     74.12 o 
  -5  11   3       22.37       17.32     10.91 o 
  -3  11   3     1690.79     1423.12     38.64 o 
  -1  11   3     3626.10     3342.94     64.95 o 
   1  11   3      299.96      333.19     19.73 o 
   3  11   3      606.20      641.73     30.40 o 
   5  11   3      126.33      122.89     21.48 o 
   7  11   3     5369.69     5114.31    118.31 o 
   9  11   3      332.47      286.34     40.99 o 
  11  11   3       59.11      104.65     34.59 o 
  13  11   3        4.37        0.00     68.23 o 
 -14  12   3      222.12      282.50     46.95 o 
 -12  12   3      395.87      360.47     38.51 o 
 -10  12   3     2328.59     2183.17     74.98 o 
  -8  12   3     4089.74     3906.32     99.82 o 
  -6  12   3      773.51      750.81     58.37 o 
  -4  12   3       33.28       55.58     13.40 o 
  -2  12   3     5524.18     5684.82    131.20 o 
   0  12   3     6860.72     6642.07    115.67 o 
   2  12   3      629.23      780.45     29.70 o 
   4  12   3       85.17      123.11     21.24 o 
   6  12   3     4654.01     4463.23    127.29 o 
   8  12   3     1700.95     1639.79     83.47 o 
  10  12   3      951.20      867.41     97.15 o 
  12  12   3       23.91       25.22     61.93 o 
 -15  13   3      109.45      159.01     43.18 o 
 -13  13   3      371.34      405.58     43.55 o 
 -11  13   3      414.43      291.45     35.63 o 
  -9  13   3     1829.99     1734.43     62.70 o 
  -7  13   3     1454.32     1519.33     54.50 o 
  -5  13   3        8.44        3.67     13.52 o 
  -3  13   3     1716.86     1514.17     51.61 o 
  -1  13   3     2849.16     2658.06     78.53 o 
   1  13   3     3638.84     3469.60     73.81 o 
   3  13   3       33.63       43.76     21.52 o 
   5  13   3       98.80      138.04     30.26 o 
   7  13   3     2080.28     2125.60     87.62 o 
   9  13   3      389.14      480.52     52.65 o 
  11  13   3       92.80       64.30     41.90 o 
 -14  14   3      607.68      677.64     86.07 o 
 -12  14   3      284.58      296.94     40.56 o 
 -10  14   3       31.76       29.99     24.36 o 
  -8  14   3     1946.29     1838.48     78.13 o 
  -6  14   3      281.20      306.34     31.15 o 
  -4  14   3      643.86      679.29     62.09 o 
  -2  14   3      193.26      163.94     24.33 o 
   0  14   3       26.23        9.16     14.53 o 
   2  14   3     1028.43     1030.33     72.36 o 
   4  14   3      107.58      120.30     28.66 o 
   6  14   3      998.04     1095.02     68.73 o 
   8  14   3      803.83      777.54     63.93 o 
  10  14   3        1.81       15.20     37.45 o 
  12  14   3      102.38      225.62    111.06 o 
 -13  15   3      208.38      298.85     56.73 o 
 -11  15   3       33.28       73.03     27.46 o 
  -9  15   3       40.21       59.63     27.75 o 
  -7  15   3        3.30       12.46     22.45 o 
  -5  15   3      403.86      369.21     34.07 o 
  -3  15   3      501.42      541.02     39.72 o 
  -1  15   3      128.06       89.28     22.97 o 
   1  15   3      272.70      278.27     31.46 o 
   3  15   3       15.60       23.44     20.06 o 
   5  15   3        0.24        0.00     32.62 o 
   7  15   3      416.38      385.14     47.15 o 
   9  15   3       58.95      185.49     39.00 o 
  11  15   3       61.16       85.32     45.61 o 
 -12  16   3       16.07       76.45     23.78 o 
 -10  16   3      206.98      221.22     37.86 o 
  -8  16   3     2223.35     2043.12    143.94 o 
  -6  16   3       11.54        0.00     21.10 o 
  -4  16   3      357.85      370.58     58.75 o 
  -2  16   3     1982.16     1827.27     63.82 o 
   0  16   3     1052.37      925.45     58.10 o 
   2  16   3      568.16      578.55     45.46 o 
   4  16   3      195.66      219.78     36.61 o 
   6  16   3      528.72      551.62     54.94 o 
   8  16   3      926.08      982.36     70.64 o 
  10  16   3      120.54      225.85     97.15 o 
 -11  17   3       87.75      149.04     29.57 o 
  -9  17   3      547.17      601.05     56.53 o 
  -7  17   3      615.39      759.83     59.94 o 
  -5  17   3       48.86       54.68     24.44 o 
  -3  17   3       57.80       47.35     22.21 o 
  -1  17   3     6107.04     6336.94    304.44 o 
   1  17   3      249.29      328.55     40.74 o 
   3  17   3      141.75      124.78     27.57 o 
   5  17   3       90.15      141.80     33.47 o 
   7  17   3      800.70      852.79     65.94 o 
   9  17   3      634.80      720.72    100.49 o 
 -10  18   3       42.70      118.68     54.11 o 
  -8  18   3     1819.53     1565.35     84.26 o 
  -6  18   3      280.32      257.19     39.05 o 
  -4  18   3      472.61      471.88     42.40 o 
  -2  18   3       25.56        7.45     27.45 o 
   0  18   3      470.72      485.10     48.41 o 
   2  18   3      623.07      553.97     52.05 o 
   4  18   3      227.79      233.14     40.24 o 
   6  18   3     1288.95     1393.73     87.63 o 
   8  18   3      309.35      451.93     48.11 o 
  -9  19   3       46.54       78.53     43.72 o 
  -7  19   3       96.31       65.87     26.59 o 
  -5  19   3      262.79      269.94     51.91 o 
  -3  19   3      588.48      624.30     56.24 o 
  -1  19   3     1024.12     1091.19     68.82 o 
   1  19   3        9.22       35.18     28.55 o 
   3  19   3      346.47      317.07     44.51 o 
   5  19   3      101.16      169.44     33.60 o 
   7  19   3      112.93      163.19     30.02 o 
  -8  20   3      172.83      189.50     40.23 o 
  -6  20   3       80.48       80.85     33.47 o 
  -4  20   3       13.29        4.93     30.28 o 
  -2  20   3      544.87      508.06     54.16 o 
   0  20   3       29.90       47.15     32.75 o 
   2  20   3       10.72       31.35     31.15 o 
   4  20   3       14.17       79.45     40.17 o 
   6  20   3        2.58       72.30     25.65 o 
  -7  21   3      254.26      285.52     64.89 o 
  -5  21   3       14.57        7.42     55.25 o 
  -3  21   3        2.09       41.70     40.63 o 
  -1  21   3      997.04     1128.79    164.08 o 
   1  21   3        0.89       38.46     40.81 o 
   3  21   3        4.14       59.33     67.12 o 
   5  21   3       77.48       86.77     68.97 o 
  -4  22   3      131.87      140.91     79.72 o 
  -2  22   3      365.89      590.00     75.90 o 
   0  22   3      374.59      444.67     69.65 o 
   2  22   3        1.26        6.70     46.49 o 
 -18   0   4      614.34      739.77    103.83 o 
 -16   0   4        6.44        0.00     34.49 o 
 -14   0   4       31.87       19.65     46.72 o 
 -12   0   4      353.92      344.09     42.70 o 
 -10   0   4     4441.71     4164.68    129.13 o 
  -8   0   4      736.41      946.17     60.63 o 
  -6   0   4    17781.58    20322.29    433.92 o 
  -4   0   4     8820.55     9249.02    206.66 o 
  -2   0   4   274487.50   297608.69   5877.35 o 
   0   0   4     2632.38     2689.12    100.86 o 
   2   0   4     2390.41     1989.03     94.93 o 
   4   0   4    10740.95    11834.82    392.32 o 
   6   0   4      148.06      465.00     61.18 o 
   8   0   4     1479.19     1380.90    103.46 o 
  10   0   4      485.18      338.92     75.65 o 
  12   0   4     2693.85     2283.83    163.90 o 
  14   0   4      247.16      290.35     84.55 o 
 -17   1   4      333.58      381.91     60.26 o 
 -15   1   4      218.99      206.36     35.02 o 
 -13   1   4     3822.17     4197.77    101.70 o 
 -11   1   4     3684.63     3532.78     84.39 o 
  -9   1   4     4256.01     4210.11     89.02 o 
  -7   1   4      339.69      439.04     24.00 o 
  -5   1   4      247.37      214.50     17.76 o 
  -3   1   4     4575.25     4432.97     76.49 o 
  -1   1   4    11110.48    12193.54    224.24 o 
   1   1   4      596.01      580.84     30.40 o 
   3   1   4       24.07       54.88     28.18 o 
   5   1   4    10705.86    11569.70    275.27 o 
   7   1   4      157.88      146.10     41.16 o 
   9   1   4      276.22      261.72     43.79 o 
  11   1   4     1759.60     1757.91     99.20 o 
  13   1   4     1814.50     1717.60    157.97 o 
  15   1   4       35.71       63.55     28.50 o 
 -18   2   4      208.89      339.84     57.10 o 
 -16   2   4      203.38      287.65     41.89 o 
 -14   2   4        5.88       12.90     21.80 o 
 -12   2   4     2005.09     1842.56     59.22 o 
 -10   2   4       28.49       48.92     14.46 o 
  -8   2   4       21.77       87.34     14.14 o 
  -6   2   4      343.19      383.49     20.89 o 
  -4   2   4      398.51      381.70     53.88 o 
  -2   2   4     8228.75     8853.06    137.95 o 
   0   2   4     3027.64     2663.37     59.83 o 
   2   2   4       69.89       55.62     25.59 o 
   4   2   4       81.68      153.93     26.08 o 
   6   2   4        8.22       25.71     17.45 o 
   8   2   4      181.48      152.24     34.09 o 
  10   2   4      107.39       66.00     33.14 o 
  12   2   4      227.46      182.02     47.46 o 
  14   2   4        0.40       37.04     24.63 o 
 -17   3   4       24.42       78.75     27.17 o 
 -15   3   4     1033.35      970.26     66.61 o 
 -13   3   4     8246.54     7716.54    184.32 o 
 -11   3   4      687.51      692.80     37.53 o 
  -9   3   4      481.29      415.55     23.41 o 
  -7   3   4     3776.61     4506.21     87.36 o 
  -5   3   4     1825.31     1882.97     43.23 o 
  -3   3   4    41255.20    44046.43    629.57 o 
  -1   3   4    19914.78    21266.75    683.78 o 
   1   3   4       98.41      116.99     15.34 o 
   3   3   4     1205.73     1160.47     56.73 o 
   5   3   4     7642.47     7814.81    202.05 o 
   7   3   4     1093.54     1163.47     68.66 o 
   9   3   4       58.99       26.14     28.83 o 
  11   3   4        2.31        3.53     31.89 o 
  13   3   4     1766.60     1822.80    118.98 o 
 -18   4   4      675.64      562.25     68.14 o 
 -16   4   4        5.79       56.46     23.95 o 
 -14   4   4       61.14       87.80     27.14 o 
 -12   4   4      614.50      611.43     48.95 o 
 -10   4   4     3000.35     2882.04     61.71 o 
  -8   4   4     3172.68     3156.21     73.41 o 
  -6   4   4      964.20     1342.29     32.87 o 
  -4   4   4     2632.91     2491.72     50.42 o 
  -2   4   4    26214.03    27303.54    568.69 o 
   0   4   4    10510.13    11700.66    206.82 o 
   2   4   4     3312.19     3577.57     82.52 o 
   4   4   4    19453.17    20224.59    478.53 o 
   6   4   4     3846.52     3521.61    119.11 o 
   8   4   4     1431.42     1548.53     83.47 o 
  10   4   4     1747.70     1735.86    129.41 o 
  12   4   4     2907.06     2748.89    131.62 o 
  14   4   4      491.24      548.99     69.68 o 
 -17   5   4      994.11     1024.64     75.02 o 
 -15   5   4     1024.01      844.00     65.21 o 
 -13   5   4      382.46      339.33     41.49 o 
 -11   5   4    13825.66    13435.56    311.28 o 
  -9   5   4     8299.30     8142.24    127.93 o 
  -7   5   4     4483.04     4333.95     74.77 o 
  -5   5   4    14225.42    14049.15    192.43 o 
  -3   5   4     9282.01     8861.72    209.59 o 
  -1   5   4     2803.48     2774.49     84.42 o 
   1   5   4       50.87       96.86     13.40 o 
   3   5   4    20002.51    21328.50    374.69 o 
   5   5   4    18361.44    18268.76    408.09 o 
   7   5   4       39.54       46.07     22.91 o 
   9   5   4      641.30      673.45     50.63 o 
  11   5   4     3732.33     3448.44    145.48 o 
  13   5   4     2492.39     2604.84    129.75 o 
 -16   6   4     1196.80     1084.82     75.28 o 
 -14   6   4      342.16      362.09     47.67 o 
 -12   6   4      877.57      781.03     65.09 o 
 -10   6   4     2102.36     2088.18     61.18 o 
  -8   6   4     5629.45     5264.63    126.86 o 
  -6   6   4    16331.54    16409.66    223.95 o 
  -4   6   4    28817.52    29120.06    377.74 o 
  -2   6   4     6033.08     6188.00    156.84 o 
   0   6   4     3475.31     3626.16     84.78 o 
   2   6   4    16332.28    17363.96    477.74 o 
   4   6   4    17090.83    17418.97    318.02 o 
   6   6   4     5945.68     6053.09    174.72 o 
   8   6   4     2746.97     2612.11     85.91 o 
  10   6   4      415.22      468.90     45.95 o 
  12   6   4     3027.56     2915.07    135.34 o 
  14   6   4      325.66      434.51     67.86 o 
 -17   7   4      162.90      196.07     38.85 o 
 -15   7   4      600.36      607.67     59.37 o 
 -13   7   4     1834.69     1726.83     80.50 o 
 -11   7   4     2944.76     2738.92    123.18 o 
  -9   7   4      460.26      485.05     38.81 o 
  -7   7   4       20.39       17.77      9.41 o 
  -5   7   4     2702.02     2726.85     51.53 o 
  -3   7   4      539.11      479.79     21.52 o 
  -1   7   4     9448.26     9278.10    221.62 o 
   1   7   4     5343.39     5102.86    106.12 o 
   3   7   4     1192.33      992.09     39.96 o 
   5   7   4      786.96      916.92     45.49 o 
   7   7   4      281.34      349.35     31.55 o 
   9   7   4     1114.31     1053.66     62.08 o 
  11   7   4     1275.31     1292.28     97.03 o 
  13   7   4        0.53        0.00     36.05 o 
 -16   8   4        2.15       43.07     24.91 o 
 -14   8   4       19.60       62.53     27.78 o 
 -12   8   4       76.57       58.99     23.76 o 
 -10   8   4      281.07      266.99     37.84 o 
  -8   8   4     2595.88     2568.22     66.61 o 
  -6   8   4       47.36       40.14     10.91 o 
  -4   8   4     4450.66     4037.35     70.89 o 
  -2   8   4     2092.18     2170.28     47.76 o 
   0   8   4     5020.54     5262.19    142.20 o 
   2   8   4       10.08       50.95     13.78 o 
   4   8   4     2392.68     2348.17     61.10 o 
   6   8   4     3582.56     3420.90     83.39 o 
   8   8   4     7198.83     6428.93    156.32 o 
  10   8   4      254.59      292.27     47.18 o 
  12   8   4      342.74      364.80     63.71 o 
 -17   9   4      909.95     1060.73    115.86 o 
 -15   9   4      319.01      238.77     52.41 o 
 -13   9   4       26.60        5.05     30.99 o 
 -11   9   4    10472.21    10087.89    583.10 o 
  -9   9   4     5426.74     5171.12    125.70 o 
  -7   9   4     2396.99     2208.30     57.32 o 
  -5   9   4     6807.63     6352.05    102.91 o 
  -3   9   4     2748.46     2546.47     58.43 o 
  -1   9   4      574.52      626.54     23.80 o 
   1   9   4      155.52      107.09     14.80 o 
   3   9   4     8435.08     8483.46    148.97 o 
   5   9   4     7710.82     7719.49    144.53 o 
   7   9   4       49.66       79.48     24.26 o 
   9   9   4       44.85       57.44     33.31 o 
  11   9   4     1375.51     1360.11    100.35 o 
  13   9   4      882.08      878.44     92.89 o 
 -16  10   4      657.45      709.45     88.99 o 
 -14  10   4     1008.94     1049.79     91.17 o 
 -12  10   4       18.74       41.14     21.27 o 
 -10  10   4     5069.71     4855.11    141.00 o 
  -8  10   4     1635.19     1434.64     50.59 o 
  -6  10   4     4369.02     4198.90    108.03 o 
  -4  10   4    13376.12    13423.86    190.74 o 
  -2  10   4     2217.62     2220.81     48.45 o 
   0  10   4       21.55       30.35     10.15 o 
   2  10   4     3600.86     3710.21     79.61 o 
   4  10   4    12211.64    12089.60    489.14 o 
   6  10   4     3429.25     2987.26     92.55 o 
   8  10   4     3967.33     4023.17    119.62 o 
  10  10   4      508.91      484.28     52.52 o 
  12  10   4     1562.78     1624.15    173.91 o 
 -15  11   4       10.52        8.55     31.47 o 
 -13  11   4      160.97      171.96     30.26 o 
 -11  11   4      850.52      768.31     48.65 o 
  -9  11   4     1057.56      909.01     46.92 o 
  -7  11   4      410.15      336.00     24.17 o 
  -5  11   4      466.54      617.37     28.86 o 
  -3  11   4     3873.62     3874.68     86.23 o 
  -1  11   4      124.27       85.78     16.59 o 
   1  11   4      122.85       83.54     19.99 o 
   3  11   4      829.44      815.38     46.63 o 
   5  11   4     2511.50     2371.50    103.83 o 
   7  11   4      548.74      499.82     61.92 o 
   9  11   4      234.08      188.78     47.97 o 
  11  11   4      596.34      621.89     73.84 o 
 -14  12   4       26.19       40.49     32.93 o 
 -12  12   4      234.38      272.54     36.34 o 
 -10  12   4      552.92      555.87     46.14 o 
  -8  12   4       30.53       49.88     22.83 o 
  -6  12   4        2.66       16.03     14.23 o 
  -4  12   4      382.38      352.19     31.44 o 
  -2  12   4       30.92       29.37     14.01 o 
   0  12   4      172.22      180.29     22.56 o 
   2  12   4      269.88      247.68     29.83 o 
   4  12   4       63.75      107.26     33.31 o 
   6  12   4      439.85      479.75     61.18 o 
   8  12   4      155.36      155.82     41.87 o 
  10  12   4      213.50      293.53     52.74 o 
  12  12   4       18.28       92.33     77.13 o 
 -15  13   4        0.97       53.03     44.43 o 
 -13  13   4      117.95      128.92     34.10 o 
 -11  13   4     1759.22     1802.97     84.35 o 
  -9  13   4      103.21      119.10     29.59 o 
  -7  13   4      471.04      399.18     41.83 o 
  -5  13   4      685.89      692.85     40.36 o 
  -3  13   4      149.08      165.95     23.97 o 
  -1  13   4      101.12      205.17     24.52 o 
   1  13   4      403.39      330.34     29.73 o 
   3  13   4        1.07        0.00     21.20 o 
   5  13   4     1129.43     1000.39     76.96 o 
   7  13   4       56.86       62.36     39.31 o 
   9  13   4      114.39       65.99     73.61 o 
  11  13   4      499.49      614.82    127.00 o 
 -14  14   4       36.82        0.16     40.70 o 
 -12  14   4      331.43      381.47     45.56 o 
 -10  14   4     1008.14     1091.34     69.84 o 
  -8  14   4      164.61      149.91     31.09 o 
  -6  14   4      121.41      169.57     27.99 o 
  -4  14   4      637.16      589.54     39.58 o 
  -2  14   4     8631.23     8476.97    184.97 o 
   0  14   4     2052.21     1800.23     81.09 o 
   2  14   4        9.43        0.00     24.74 o 
   4  14   4     2410.74     2195.77    102.77 o 
   6  14   4      286.65      222.60     46.24 o 
   8  14   4       27.06        9.24     24.62 o 
  10  14   4       13.28       51.96     34.36 o 
 -13  15   4      189.08      276.14     50.32 o 
 -11  15   4      143.12      206.22     35.56 o 
  -9  15   4     1184.20     1041.63     68.10 o 
  -7  15   4       53.17       27.15     22.97 o 
  -5  15   4       89.64      154.25     25.81 o 
  -3  15   4     3214.58     3039.86     88.63 o 
  -1  15   4       57.40      101.55     23.95 o 
   1  15   4       83.39      117.53     30.20 o 
   3  15   4     1054.65     1080.61     92.70 o 
   5  15   4     1855.55     2030.20    103.04 o 
   7  15   4      310.34      319.64     91.78 o 
   9  15   4       97.65      115.94     40.88 o 
 -12  16   4      272.20      378.42     45.65 o 
 -10  16   4     1130.15     1250.31     76.06 o 
  -8  16   4      211.52      250.30     41.28 o 
  -6  16   4       58.41       35.83     25.23 o 
  -4  16   4      367.96      384.79     38.05 o 
  -2  16   4     1911.68     1858.96     66.68 o 
   0  16   4      786.04      713.75     55.01 o 
   2  16   4      357.51      334.97     89.18 o 
   4  16   4      182.45      186.49     93.82 o 
   6  16   4      224.94      226.49     46.00 o 
   8  16   4       85.97      101.83     36.83 o 
  10  16   4      351.18      556.83     97.71 o 
 -11  17   4       23.63       81.23     24.54 o 
  -9  17   4      432.36      450.94     48.85 o 
  -7  17   4      795.68      778.82     61.29 o 
  -5  17   4       87.62      165.14     30.69 o 
  -3  17   4        4.98       13.79     20.57 o 
  -1  17   4       37.62       57.10     29.74 o 
   1  17   4      110.57      133.15     38.64 o 
   3  17   4      397.74      406.59     59.17 o 
   5  17   4      104.64      106.08     36.70 o 
   7  17   4        5.22       73.76     35.46 o 
   9  17   4       11.39      118.88     37.66 o 
 -10  18   4      136.96      282.22     37.83 o 
  -8  18   4        3.44       41.96     23.29 o 
  -6  18   4        1.79        0.00     24.28 o 
  -4  18   4        3.84        7.71     21.38 o 
  -2  18   4     1604.32     1564.09    149.28 o 
   0  18   4      568.50      531.97     53.17 o 
   2  18   4        8.41       11.28     42.27 o 
   4  18   4      539.70      625.97     71.14 o 
   6  18   4       15.87       20.55     30.45 o 
   8  18   4        9.57       49.00     25.85 o 
  -9  19   4      379.99      438.86     62.19 o 
  -7  19   4      230.63      243.77     36.44 o 
  -5  19   4      157.18      177.91     60.94 o 
  -3  19   4     1890.51     1901.01     84.66 o 
  -1  19   4      180.27      173.59     48.87 o 
   1  19   4        4.82       15.45     28.43 o 
   3  19   4     1195.51     1210.56    124.41 o 
   5  19   4      717.44      773.66     75.61 o 
   7  19   4       75.49      123.94     31.24 o 
  -8  20   4      233.68      287.28     38.96 o 
  -6  20   4      497.62      540.57     54.25 o 
  -4  20   4      567.18      769.36     63.71 o 
  -2  20   4     1298.14     1487.93     81.38 o 
   0  20   4      478.71      520.82     82.46 o 
   2  20   4      575.35      735.10     78.01 o 
   4  20   4      405.96      527.32     69.42 o 
  -7  21   4      287.66      277.66     35.97 o 
  -5  21   4      235.10      275.97     71.57 o 
  -3  21   4       93.01      126.58     39.17 o 
  -1  21   4      393.20      384.97     49.67 o 
   1  21   4      117.62       46.16     33.95 o 
   3  21   4      154.67      225.08     51.94 o 
  -4  22   4        8.83        0.74     70.45 o 
  -2  22   4       37.39       10.46     46.23 o 
   0  22   4       32.53       93.82     58.03 o 
 -17   1   5       89.60      152.14     34.85 o 
 -15   1   5        2.77        2.64     23.83 o 
 -13   1   5     3152.16     2817.87     78.90 o 
 -11   1   5     1177.14     1256.74     50.67 o 
  -9   1   5     1702.34     1643.37     49.22 o 
  -7   1   5     5372.85     5942.54    108.87 o 
  -5   1   5     1804.54     2230.80     49.59 o 
  -3   1   5     5638.44     6333.13    160.67 o 
  -1   1   5     7571.43     8010.51    147.90 o 
   1   1   5       39.57      117.50     19.53 o 
   3   1   5      606.06      569.08     42.47 o 
   5   1   5     3670.44     3971.92    176.88 o 
   7   1   5      131.25      220.36     68.60 o 
   9   1   5      483.99      531.73     62.03 o 
  11   1   5      227.43      211.09     48.75 o 
  13   1   5       25.63       71.20     40.42 o 
 -18   2   5        2.68      103.89     58.03 o 
 -16   2   5     1226.39     1183.67     73.56 o 
 -14   2   5     5652.97     5344.11    145.42 o 
 -12   2   5     5035.52     4835.19    107.33 o 
 -10   2   5      641.56      621.34     34.19 o 
  -8   2   5      572.27      576.78     33.07 o 
  -6   2   5     7014.46     6721.37    158.41 o 
  -4   2   5     3536.62     4060.56     74.80 o 
  -2   2   5     1016.14      927.93     42.65 o 
   0   2   5     2720.53     2347.76     58.24 o 
   2   2   5     1936.59     1619.68     62.04 o 
   4   2   5     8434.39     8688.85    316.67 o 
   6   2   5     3012.20     3191.12    145.73 o 
   8   2   5     4182.69     4393.71    195.42 o 
  10   2   5     1703.23     1726.24    105.31 o 
  12   2   5      108.76      146.25     41.76 o 
  14   2   5        6.64       18.50     29.78 o 
 -17   3   5       71.68       57.93     34.07 o 
 -15   3   5     1389.52     1607.98     82.99 o 
 -13   3   5     2014.50     1898.71     76.33 o 
 -11   3   5     1194.71     1144.24     46.12 o 
  -9   3   5       39.29       34.81     11.99 o 
  -7   3   5     6080.26     5756.54    106.06 o 
  -5   3   5    14430.91    15651.01    239.99 o 
  -3   3   5    28535.92    32221.45    467.22 o 
  -1   3   5      816.69      775.22     30.38 o 
   1   3   5     4502.38     4094.55     91.63 o 
   3   3   5     6139.70     5856.88    185.04 o 
   5   3   5      918.47      934.06     59.51 o 
   7   3   5     1066.23     1117.12     73.21 o 
   9   3   5     2398.41     2160.98    112.73 o 
  11   3   5     1104.97     1249.72     95.53 o 
  13   3   5      152.01      215.71     42.64 o 
 -18   4   5       21.55       68.09     21.64 o 
 -16   4   5      841.41      884.99     66.45 o 
 -14   4   5       38.53       67.57     25.67 o 
 -12   4   5     3468.44     3158.20     99.30 o 
 -10   4   5      105.43       82.91     15.51 o 
  -8   4   5     6038.81     6473.76    119.31 o 
  -6   4   5     3909.39     3692.15     73.40 o 
  -4   4   5       34.78       31.70      8.73 o 
  -2   4   5     2908.49     3022.17    152.96 o 
   0   4   5    14894.21    15221.84    267.15 o 
   2   4   5     1435.13     1253.87     44.45 o 
   4   4   5     3171.10     3573.23    112.72 o 
   6   4   5       83.70       72.94     26.34 o 
   8   4   5     3429.83     3199.79    495.96 o 
  10   4   5     1786.92     1807.97    105.08 o 
  12   4   5      140.75      103.97     84.92 o 
  14   4   5      132.39       88.34     49.87 o 
 -17   5   5       16.63       47.29     24.34 o 
 -15   5   5      276.99      361.33     55.19 o 
 -13   5   5      447.87      387.69     43.65 o 
 -11   5   5      872.79      956.83     50.52 o 
  -9   5   5       28.30       34.66     12.51 o 
  -7   5   5     2472.34     2601.09     59.45 o 
  -5   5   5     4356.94     4638.03     85.46 o 
  -3   5   5     1250.56     1042.70     70.08 o 
  -1   5   5     1260.45     1221.74     54.33 o 
   1   5   5     1001.14      999.37     51.78 o 
   3   5   5        0.04        2.04     11.91 o 
   5   5   5     2322.42     2325.47     90.12 o 
   7   5   5     2697.82     2477.74    139.61 o 
   9   5   5      337.46      409.09     57.16 o 
  11   5   5       63.14       59.82     32.50 o 
  13   5   5        0.24       68.02     30.59 o 
 -18   6   5        2.65       58.39     29.84 o 
 -16   6   5      122.19      152.52     34.31 o 
 -14   6   5     2532.64     2060.24     85.63 o 
 -12   6   5     5975.54     5576.00    160.67 o 
 -10   6   5      259.46      224.52     35.06 o 
  -8   6   5     5775.07     5563.31    133.33 o 
  -6   6   5      528.86      447.07     21.01 o 
  -4   6   5     6714.10     7239.98    121.41 o 
  -2   6   5     2825.24     2625.17     87.50 o 
   0   6   5    20281.33    22160.50    520.31 o 
   2   6   5     9323.33     8266.04    164.41 o 
   4   6   5     1401.74     1435.41    112.75 o 
   6   6   5     4278.94     4096.69    111.48 o 
   8   6   5     1662.24     1628.03    103.46 o 
  10   6   5     2558.81     2519.29    148.14 o 
  12   6   5      387.85      402.45     58.90 o 
 -17   7   5       47.10       74.56     25.50 o 
 -15   7   5     2502.71     2402.22     97.36 o 
 -13   7   5       41.91       58.26     26.19 o 
 -11   7   5     5089.83     5028.56    240.18 o 
  -9   7   5     7811.18     7626.70    142.91 o 
  -7   7   5     2617.91     2242.33     61.55 o 
  -5   7   5    25809.02    27569.87    402.88 o 
  -3   7   5     4563.37     4772.85    135.90 o 
  -1   7   5    17987.59    18683.61    413.04 o 
   1   7   5    28173.53    29516.06    502.43 o 
   3   7   5     9247.23     9384.09    187.52 o 
   5   7   5       34.23       12.57     36.72 o 
   7   7   5       74.49       97.83     25.26 o 
   9   7   5     6936.59     6843.49    169.80 o 
  11   7   5     2737.40     2597.13    126.10 o 
  13   7   5      144.34      173.27     38.75 o 
 -16   8   5      305.63      366.24     63.42 o 
 -14   8   5     1428.95     1333.84     77.34 o 
 -12   8   5     4464.97     4250.57    173.30 o 
 -10   8   5     1839.89     1745.02     57.90 o 
  -8   8   5     6260.74     6308.68    122.60 o 
  -6   8   5      508.43      446.99     27.40 o 
  -4   8   5     2673.13     2354.86     53.96 o 
  -2   8   5     3089.37     2868.37     96.18 o 
   0   8   5    15334.01    15174.36    302.76 o 
   2   8   5     5772.87     5329.68    117.64 o 
   4   8   5     1656.80     1616.84     58.13 o 
   6   8   5       35.91       57.64     19.11 o 
   8   8   5     5423.34     4793.72    192.49 o 
  10   8   5     3822.94     3901.64    121.37 o 
  12   8   5      450.28      466.59     67.86 o 
 -17   9   5       43.12       59.11     31.33 o 
 -15   9   5      439.40      437.26     51.29 o 
 -13   9   5      325.01      338.51     43.29 o 
 -11   9   5      509.02      476.61     37.67 o 
  -9   9   5     1146.75     1120.32     53.92 o 
  -7   9   5      481.47      445.52     25.10 o 
  -5   9   5     3529.89     3563.84    134.39 o 
  -3   9   5      544.41      495.00     37.23 o 
  -1   9   5     4916.12     4520.39    134.59 o 
   1   9   5     4177.99     3949.12    124.09 o 
   3   9   5     1381.31     1348.25     50.84 o 
   5   9   5     2275.77     2111.34     62.79 o 
   7   9   5      177.22      139.56     30.88 o 
   9   9   5      626.30      801.41     77.33 o 
  11   9   5      549.40      515.06    106.05 o 
 -16  10   5      120.42      169.04     42.19 o 
 -14  10   5       51.35       28.83     27.01 o 
 -12  10   5       70.22       97.71     24.78 o 
 -10  10   5      269.51      277.81     30.35 o 
  -8  10   5      139.73      111.08     20.07 o 
  -6  10   5        6.06       30.08     12.68 o 
  -4  10   5      539.45      512.71     32.24 o 
  -2  10   5      262.54      343.91     27.11 o 
   0  10   5     4229.47     4484.99    157.94 o 
   2  10   5      248.82      256.46     38.25 o 
   4  10   5       84.07       89.85     24.50 o 
   6  10   5      103.52       94.73     35.76 o 
   8  10   5      121.45      137.26     43.50 o 
  10  10   5      295.95      367.42    138.13 o 
  12  10   5       19.08        0.00     58.96 o 
 -15  11   5      539.97      552.51     79.30 o 
 -13  11   5       55.17       63.79     28.66 o 
 -11  11   5      201.09      178.13     33.67 o 
  -9  11   5       83.91       46.63     21.89 o 
  -7  11   5        3.70       20.41     13.15 o 
  -5  11   5     2895.46     2847.52     84.03 o 
  -3  11   5      192.81      166.51     20.94 o 
  -1  11   5       64.68       84.42     20.19 o 
   1  11   5      611.34      693.07     45.88 o 
   3  11   5      669.13      731.97     47.88 o 
   5  11   5       10.09       19.60     29.39 o 
   7  11   5      225.87      222.60     47.02 o 
   9  11   5      882.59      941.05     84.83 o 
  11  11   5      308.56      383.69     55.72 o 
 -16  12   5      271.85      264.23     64.08 o 
 -14  12   5     2190.83     2196.40    120.83 o 
 -12  12   5       72.02       78.89     28.76 o 
 -10  12   5      259.00      241.37     37.24 o 
  -8  12   5      607.00      620.60     49.65 o 
  -6  12   5      154.75      132.31     21.44 o 
  -4  12   5      505.49      478.29     34.68 o 
  -2  12   5      632.01      778.88     40.84 o 
   0  12   5      342.94      387.96     49.84 o 
   2  12   5      789.74      694.94     49.92 o 
   4  12   5      601.50      442.37     57.39 o 
   6  12   5      607.03      604.67     69.05 o 
   8  12   5      659.74      678.93     75.00 o 
  10  12   5     1137.91     1205.20     96.21 o 
 -15  13   5      157.81      256.25     61.30 o 
 -13  13   5     2303.93     2341.61     98.15 o 
 -11  13   5       21.90       26.73     24.42 o 
  -9  13   5       22.77       14.96     21.97 o 
  -7  13   5      601.18      665.03     51.58 o 
  -5  13   5      528.56      577.45     41.00 o 
  -3  13   5     1184.29     1123.08     63.48 o 
  -1  13   5      883.18      767.88     43.35 o 
   1  13   5      415.95      378.51     38.03 o 
   3  13   5      996.56      985.79     75.77 o 
   5  13   5      213.28      200.94     46.27 o 
   7  13   5        5.90       50.88     34.94 o 
   9  13   5      644.60      655.90    111.43 o 
  11  13   5      163.66      207.45     45.61 o 
 -14  14   5      507.80      595.34     56.80 o 
 -12  14   5      199.38      218.44     37.15 o 
 -10  14   5      287.68      244.36     38.23 o 
  -8  14   5       36.12        0.00     20.01 o 
  -6  14   5       62.64       65.36     20.10 o 
  -4  14   5     1440.52     1457.27     57.12 o 
  -2  14   5      319.32      277.42     31.56 o 
   0  14   5       21.67       42.29     22.59 o 
   2  14   5        1.92       46.04     31.70 o 
   4  14   5       64.63       73.86     32.50 o 
   6  14   5      134.15      106.64     39.86 o 
   8  14   5        1.51        4.14     49.50 o 
  10  14   5       42.30       73.50     32.04 o 
 -13  15   5       10.65       59.87     24.76 o 
 -11  15   5       47.72       53.18     31.25 o 
  -9  15   5        3.16       17.24     26.02 o 
  -7  15   5      267.17      279.44     39.21 o 
  -5  15   5      363.98      392.50     37.40 o 
  -3  15   5      215.50      260.31     31.33 o 
  -1  15   5      290.19      304.53     34.34 o 
   1  15   5        2.44        0.00     29.66 o 
   3  15   5      103.23      137.54     50.62 o 
   5  15   5      168.36      180.69     44.31 o 
   7  15   5       33.59      122.87     36.88 o 
   9  15   5        0.10       41.03     25.78 o 
 -12  16   5       13.12        0.00     19.21 o 
 -10  16   5        4.55        7.86     23.12 o 
  -8  16   5      410.71      339.05     44.04 o 
  -6  16   5      823.60      779.63     59.56 o 
  -4  16   5      355.61      425.75     42.34 o 
  -2  16   5        1.36        0.00     18.50 o 
   0  16   5        8.69        0.00     25.11 o 
   2  16   5      491.89      468.42     85.10 o 
   4  16   5      775.70      806.27     77.61 o 
   6  16   5      131.04       84.86     37.95 o 
   8  16   5      369.63      499.57     65.30 o 
 -11  17   5       73.60      130.30     26.75 o 
  -9  17   5       56.41       80.95     28.48 o 
  -7  17   5      950.24      956.23     67.77 o 
  -5  17   5      659.12      769.31     51.26 o 
  -3  17   5     2485.42     2403.37     79.28 o 
  -1  17   5      767.07      654.60     56.05 o 
   1  17   5      387.52      439.21     60.95 o 
   3  17   5     1861.35     1691.72    104.45 o 
   5  17   5       25.88       52.25     37.27 o 
   7  17   5      516.95      617.73     69.26 o 
 -10  18   5      237.00      227.32     44.58 o 
  -8  18   5      508.75      551.06     52.78 o 
  -6  18   5      796.17      909.01     67.29 o 
  -4  18   5     1448.84     1443.84     92.86 o 
  -2  18   5       40.26        5.97     28.94 o 
   0  18   5      818.21      809.11     62.58 o 
   2  18   5      497.42      429.12     60.58 o 
   4  18   5      691.19      736.23     75.50 o 
   6  18   5      405.75      372.84     49.74 o 
  -9  19   5        3.69       92.99     24.98 o 
  -7  19   5       91.11      101.24     28.05 o 
  -5  19   5      312.18      413.84     48.91 o 
  -3  19   5      560.38      601.75     57.91 o 
  -1  19   5      607.70      628.93    129.45 o 
   1  19   5      266.65      251.36     51.15 o 
   3  19   5      185.95      189.79     50.33 o 
   5  19   5       72.81       88.92     32.70 o 
  -8  20   5       14.87       57.43     23.70 o 
  -6  20   5       15.52       32.17     27.43 o 
  -4  20   5        6.01       42.80     31.93 o 
  -2  20   5        2.24       12.81     31.78 o 
   0  20   5      152.03      185.06     54.14 o 
   2  20   5        1.10        0.00     48.58 o 
   4  20   5       12.78        2.22     39.32 o 
  -7  21   5       76.09      103.25     27.84 o 
  -5  21   5      104.01      159.97     50.43 o 
  -3  21   5        2.10       28.91     33.39 o 
  -1  21   5      157.01      283.17     47.33 o 
   1  21   5      237.66      311.93     83.99 o 
  -2  22   5      221.31      271.14     47.60 o 
 -18   0   6     3127.03     3435.20    208.40 o 
 -16   0   6     4424.84     4132.32    227.68 o 
 -14   0   6      239.30      211.22     39.65 o 
 -12   0   6      864.27     1006.24     66.60 o 
 -10   0   6     6847.26     6747.84    184.20 o 
  -8   0   6     8428.02     7931.41    200.29 o 
  -6   0   6    22985.48    26573.15    560.67 o 
  -4   0   6     1641.17     1465.79     54.33 o 
  -2   0   6     8999.08     9266.88    212.51 o 
   0   0   6      972.01     1495.48     75.65 o 
   2   0   6     8938.86     8817.15    298.87 o 
   4   0   6      244.59      245.11     51.54 o 
   6   0   6      689.95      789.83     92.33 o 
   8   0   6      253.03      243.99     64.89 o 
  10   0   6       91.35      114.58     58.59 o 
  12   0   6       30.77       68.23     38.94 o 
 -17   1   6     2786.38     2676.10    125.19 o 
 -15   1   6     1787.68     1669.67     77.82 o 
 -13   1   6     2333.37     2296.40     98.64 o 
 -11   1   6      155.87      163.26     25.80 o 
  -9   1   6    14394.48    15542.09    252.23 o 
  -7   1   6     1437.16     1299.91     40.13 o 
  -5   1   6     4051.34     3998.97     77.51 o 
  -3   1   6     2831.43     2814.84     88.69 o 
  -1   1   6       16.83       79.72     16.06 o 
   1   1   6      408.26      438.10     33.56 o 
   3   1   6     3988.41     4100.38    123.62 o 
   5   1   6      243.92      214.81     37.75 o 
   7   1   6      997.92      962.65     73.92 o 
   9   1   6      207.35      170.98     42.33 o 
  11   1   6      401.41      331.77     58.37 o 
  13   1   6      199.96      279.89     43.90 o 
 -18   2   6       12.37       80.05     33.93 o 
 -16   2   6      135.95      164.47     33.99 o 
 -14   2   6       59.51      102.76     27.31 o 
 -12   2   6       76.13       70.80     17.51 o 
 -10   2   6     1294.62     1382.01     47.97 o 
  -8   2   6      650.51      763.53     32.58 o 
  -6   2   6      309.46      358.06     22.04 o 
  -4   2   6      706.28      669.40     25.04 o 
  -2   2   6      549.45      471.29     21.28 o 
   0   2   6     1791.93     1697.30     50.13 o 
   2   2   6       14.39       12.80     16.25 o 
   4   2   6      141.60      206.01     34.31 o 
   6   2   6      907.42      956.53     71.87 o 
   8   2   6       32.46       77.50     44.50 o 
  10   2   6      173.10      249.93     77.13 o 
  12   2   6      144.98      182.29     46.35 o 
 -17   3   6      702.88      818.11     93.98 o 
 -15   3   6      964.96      823.29     62.20 o 
 -13   3   6      267.18      355.40     41.08 o 
 -11   3   6       29.65       31.43     13.59 o 
  -9   3   6     4950.02     5099.35    103.23 o 
  -7   3   6      161.64      139.36     16.30 o 
  -5   3   6      152.87      171.23     17.16 o 
  -3   3   6     2886.89     2756.37     58.70 o 
  -1   3   6      871.00      825.55     30.72 o 
   1   3   6       56.99       45.87     14.16 o 
   3   3   6        3.93        3.52     20.45 o 
   5   3   6      395.84      496.51     52.20 o 
   7   3   6      473.71      517.52     60.26 o 
   9   3   6      354.97      333.88     62.30 o 
  11   3   6       81.21       50.62     35.25 o 
  13   3   6       25.26      134.60     40.79 o 
 -18   4   6     1520.42     1723.56    103.04 o 
 -16   4   6     2664.76     2591.16    100.24 o 
 -14   4   6      667.31      609.69     53.19 o 
 -12   4   6      531.01      553.12     47.02 o 
 -10   4   6    11119.95    11113.52    192.76 o 
  -8   4   6     5315.19     5277.57    103.23 o 
  -6   4   6    16088.83    17594.19    271.78 o 
  -4   4   6     1232.09     1094.72     32.06 o 
  -2   4   6    16023.53    16667.44    290.79 o 
   0   4   6     4940.98     4245.65    103.25 o 
   2   4   6     3391.70     3394.07     87.53 o 
   4   4   6      999.16     1007.49     96.78 o 
   6   4   6     1841.48     1848.47     84.89 o 
   8   4   6     1431.19     1610.87    149.62 o 
  10   4   6      483.03      478.45     63.93 o 
  12   4   6        2.23       43.78     40.97 o 
 -17   5   6     2102.29     2067.28     93.72 o 
 -15   5   6     2704.11     2535.32     96.88 o 
 -13   5   6       95.59       75.94     25.70 o 
 -11   5   6     1306.67     1247.08     61.41 o 
  -9   5   6    12652.62    12782.40    212.82 o 
  -7   5   6     1112.39     1092.75     35.93 o 
  -5   5   6     1669.97     1648.36     42.32 o 
  -3   5   6    17690.09    16999.92    379.12 o 
  -1   5   6    11621.67    10346.62    190.26 o 
   1   5   6      873.37      712.11     34.32 o 
   3   5   6     4886.16     5483.90    163.19 o 
   5   5   6     5559.97     5633.21    182.97 o 
   7   5   6     7886.12     7477.81    292.57 o 
   9   5   6      949.58      810.04     77.30 o 
  11   5   6       18.16        0.00     33.00 o 
  13   5   6      262.99      272.79     47.08 o 
 -18   6   6       23.18       78.08     22.64 o 
 -16   6   6     1709.46     1823.31     88.46 o 
 -14   6   6      244.12      261.21     47.32 o 
 -12   6   6       75.72       70.91     25.80 o 
 -10   6   6     1602.12     1438.50     84.28 o 
  -8   6   6     6296.84     5984.43    113.66 o 
  -6   6   6     2876.43     3107.67     66.41 o 
  -4   6   6     4553.85     4422.75     82.36 o 
  -2   6   6    14988.59    15040.16    342.71 o 
   0   6   6     7144.56     6808.56    139.47 o 
   2   6   6     2792.19     2956.97    105.39 o 
   4   6   6     1890.95     2196.13    101.17 o 
   6   6   6     7107.13     7390.28    172.27 o 
   8   6   6     1199.84     1151.17     83.68 o 
  10   6   6        2.09       17.69     38.94 o 
  12   6   6      262.13      250.85     48.35 o 
 -17   7   6       81.97      122.47     34.34 o 
 -15   7   6       65.90      123.88     32.19 o 
 -13   7   6     2719.87     2783.08     98.05 o 
 -11   7   6      789.77      803.71     53.04 o 
  -9   7   6     1463.15     1384.92     89.31 o 
  -7   7   6     5623.46     5511.76    125.10 o 
  -5   7   6     1131.89     1043.64     42.40 o 
  -3   7   6     1918.99     1812.78     75.16 o 
  -1   7   6     2121.25     2266.71    103.09 o 
   1   7   6     1058.25     1001.80     64.03 o 
   3   7   6     1572.79     1410.90     52.81 o 
   5   7   6     1080.60     1069.68     97.95 o 
   7   7   6      501.76      722.07     53.47 o 
   9   7   6      542.51      575.74     53.19 o 
  11   7   6       12.60       16.32     35.97 o 
 -16   8   6      190.46      184.83     36.83 o 
 -14   8   6      102.25       75.40     28.52 o 
 -12   8   6        3.85        0.00     16.80 o 
 -10   8   6      996.00      863.58     44.87 o 
  -8   8   6       44.49       77.36     17.93 o 
  -6   8   6       19.24       32.81     12.10 o 
  -4   8   6      320.04      289.86     37.86 o 
  -2   8   6     1647.07     1762.33     79.17 o 
   0   8   6       83.08      163.69     32.26 o 
   2   8   6      312.33      378.39     44.18 o 
   4   8   6       31.73      102.24     29.94 o 
   6   8   6      941.36     1065.60     77.65 o 
   8   8   6     1340.81     1356.79     91.92 o 
  10   8   6       17.72       32.69     27.85 o 
  12   8   6       10.23      115.32     35.23 o 
 -17   9   6     1185.94     1149.95     89.43 o 
 -15   9   6      801.24      801.85     65.34 o 
 -13   9   6       33.12       45.20     21.29 o 
 -11   9   6     1204.08     1187.73     65.73 o 
  -9   9   6     2718.75     2416.42     67.96 o 
  -7   9   6        5.98       13.97     15.89 o 
  -5   9   6      253.50      200.85     24.22 o 
  -3   9   6     6931.11     6482.17    180.81 o 
  -1   9   6    10325.16    10172.74    255.18 o 
   1   9   6      173.09      256.41     35.61 o 
   3   9   6      593.39      692.24     58.08 o 
   5   9   6     2941.55     2894.67    195.05 o 
   7   9   6     1964.75     1846.72    173.35 o 
   9   9   6     2079.55     1964.52    108.51 o 
  11   9   6       12.36       54.51     36.34 o 
 -16  10   6     1517.31     1572.86    176.14 o 
 -14  10   6      757.16      797.59    110.50 o 
 -12  10   6     1284.90     1334.93     72.81 o 
 -10  10   6     3006.18     2764.21    117.42 o 
  -8  10   6     2559.16     2645.22    107.32 o 
  -6  10   6      377.40      358.67     36.27 o 
  -4  10   6     1662.93     1687.94     86.03 o 
  -2  10   6     2987.33     3045.46    198.75 o 
   0  10   6     4948.30     4524.36    141.46 o 
   2  10   6      491.67      469.72     49.04 o 
   4  10   6        4.67       21.10     20.40 o 
   6  10   6     3415.89     3417.02    225.08 o 
   8  10   6      641.01      715.45     75.62 o 
  10  10   6       92.00       96.63     42.49 o 
 -15  11   6      947.57     1143.67    143.50 o 
 -13  11   6     2179.46     1961.47     86.97 o 
 -11  11   6      127.77       63.73     26.61 o 
  -9  11   6     2261.25     1968.55     78.07 o 
  -7  11   6     1635.54     1566.52     59.62 o 
  -5  11   6      187.74      205.49     24.68 o 
  -3  11   6      123.78      117.22     23.03 o 
  -1  11   6     1296.09     1098.58     66.02 o 
   1  11   6       18.18       32.20     19.91 o 
   3  11   6       23.62       10.24     18.82 o 
   5  11   6     1401.68     1402.10     92.11 o 
   7  11   6      480.79      644.51     84.17 o 
   9  11   6      284.29      307.36     53.64 o 
  11  11   6      118.63      200.61     79.35 o 
 -16  12   6        7.96       49.34     42.75 o 
 -14  12   6      243.47      318.17     58.85 o 
 -12  12   6      173.63      218.55     38.53 o 
 -10  12   6        8.56       34.83     22.59 o 
  -8  12   6       21.09       59.99     24.95 o 
  -6  12   6       38.25       46.59     18.34 o 
  -4  12   6       57.17       58.34     18.36 o 
  -2  12   6       16.59       37.49     19.76 o 
   0  12   6      643.49      637.14     46.87 o 
   2  12   6       67.54       65.36     23.99 o 
   4  12   6        2.23        0.00     25.22 o 
   6  12   6      222.62      159.72     43.12 o 
   8  12   6      213.67      277.30     50.21 o 
  10  12   6      365.12      289.09     52.55 o 
 -15  13   6        1.67        0.00     63.41 o 
 -13  13   6      404.99      424.97     58.30 o 
 -11  13   6      236.18      305.13     43.71 o 
  -9  13   6     1192.86     1231.93     70.10 o 
  -7  13   6      553.07      617.74     50.42 o 
  -5  13   6      470.67      386.08     34.02 o 
  -3  13   6      200.92      141.94     27.37 o 
  -1  13   6     2522.62     2205.30     78.76 o 
   1  13   6        3.72       10.49     21.66 o 
   3  13   6      327.09      307.06     47.62 o 
   5  13   6      100.14       82.68     39.98 o 
   7  13   6       56.66       28.13     35.26 o 
   9  13   6      208.01      238.11     48.98 o 
 -14  14   6      144.97      187.69     38.64 o 
 -12  14   6      493.46      508.16     59.91 o 
 -10  14   6      934.39      859.19     64.36 o 
  -8  14   6     1657.51     1769.23     77.19 o 
  -6  14   6        2.30        4.71     17.13 o 
  -4  14   6      162.31      134.82     26.26 o 
  -2  14   6      419.40      360.07     40.69 o 
   0  14   6      364.52      362.43     42.69 o 
   2  14   6      503.16      475.60     59.46 o 
   4  14   6      121.34      139.65     40.74 o 
   6  14   6      927.29      878.62     82.72 o 
   8  14   6       15.76        9.48     29.92 o 
 -13  15   6       57.98       84.97     23.93 o 
 -11  15   6       49.03       36.59     21.93 o 
  -9  15   6     3396.29     3415.07    115.52 o 
  -7  15   6     1824.17     1916.36     81.03 o 
  -5  15   6      280.48      295.57     35.48 o 
  -3  15   6       27.86       38.48     21.09 o 
  -1  15   6      669.46      537.84     47.52 o 
   1  15   6      617.87      534.88     69.90 o 
   3  15   6      240.98      202.15     47.14 o 
   5  15   6      886.87      827.59     78.65 o 
   7  15   6      160.39      183.37     44.24 o 
   9  15   6       33.63      105.69     35.37 o 
 -12  16   6        7.61       56.82     23.76 o 
 -10  16   6        7.04       45.00     23.79 o 
  -8  16   6      644.88      803.93     63.31 o 
  -6  16   6      321.56      375.80     39.44 o 
  -4  16   6      451.34      469.52     42.61 o 
  -2  16   6     1619.75     1599.57     75.24 o 
   0  16   6      534.14      417.37    113.28 o 
   2  16   6      284.28      260.06     51.32 o 
   4  16   6      233.49      366.71     58.33 o 
   6  16   6      143.34      214.24     97.71 o 
   8  16   6       14.13      113.30     42.04 o 
 -11  17   6        0.93       81.42     26.62 o 
  -9  17   6        0.15       10.95     23.77 o 
  -7  17   6        9.28       14.99     24.74 o 
  -5  17   6      771.13      684.02     49.61 o 
  -3  17   6      123.64      112.09     31.93 o 
  -1  17   6        0.48        0.00     28.91 o 
   1  17   6      329.07      305.25     53.03 o 
   3  17   6        5.00        0.00     37.27 o 
   5  17   6      138.56      193.48     38.95 o 
   7  17   6       41.98       73.85     32.63 o 
 -10  18   6      325.45      378.23     43.75 o 
  -8  18   6      309.28      353.46     43.77 o 
  -6  18   6        8.85        9.27     26.34 o 
  -4  18   6       85.74      126.51     29.25 o 
  -2  18   6       72.20       38.14     37.36 o 
   0  18   6      101.66      109.57     40.12 o 
   2  18   6        3.57       22.13     34.49 o 
   4  18   6        4.19       72.53     33.30 o 
   6  18   6       83.66      121.76     29.85 o 
  -9  19   6     1554.28     1602.56     88.10 o 
  -7  19   6      271.00      274.02     37.87 o 
  -5  19   6      193.52      214.68     35.56 o 
  -3  19   6      612.62      558.92     56.77 o 
  -1  19   6      129.58      201.38     73.79 o 
   1  19   6      347.42      342.46     58.09 o 
   3  19   6      173.89      156.20     51.34 o 
   5  19   6      380.63      354.55     96.97 o 
  -8  20   6      556.60      781.79     63.08 o 
  -6  20   6      491.69      564.65     57.53 o 
  -4  20   6       72.57       84.87     36.62 o 
  -2  20   6     1717.04     1805.97    202.09 o 
   0  20   6      325.19      454.89     64.90 o 
   2  20   6      339.93      367.23     63.52 o 
  -5  21   6       93.76      125.16     49.56 o 
  -3  21   6       14.64       73.39     39.74 o 
  -1  21   6      205.39      289.91     59.07 o 
   1  21   6      108.06       77.77     47.29 o 
 -17   1   7       45.66       96.37     32.75 o 
 -15   1   7       34.39       32.21     26.47 o 
 -13   1   7      657.32      683.71     42.99 o 
 -11   1   7     8749.01     8595.53    161.28 o 
  -9   1   7     1262.32     1250.48     43.67 o 
  -7   1   7     5058.51     5473.20    105.02 o 
  -5   1   7       87.93       73.74     13.41 o 
  -3   1   7     4859.35     5096.19    100.14 o 
  -1   1   7    12891.09    14304.25    305.40 o 
   1   1   7      674.86      697.20     43.94 o 
   3   1   7       38.44       38.94     23.07 o 
   5   1   7     1513.07     1481.29    109.95 o 
   7   1   7      277.00      307.05     49.10 o 
   9   1   7      341.30      331.57     54.85 o 
  11   1   7      617.93      586.64     74.85 o 
 -18   2   7     1973.85     2236.53    112.70 o 
 -16   2   7      379.16      354.92     46.23 o 
 -14   2   7       38.46       48.72     23.76 o 
 -12   2   7     7296.96     7159.60    314.29 o 
 -10   2   7    20719.94    22194.28    350.18 o 
  -8   2   7      235.03      271.02     22.91 o 
  -6   2   7       41.56       14.16      9.73 o 
  -4   2   7    23443.38    24034.73    359.85 o 
  -2   2   7      386.76      271.78     19.86 o 
   0   2   7      785.79      609.49     32.10 o 
   2   2   7     2350.33     2290.27     83.66 o 
   4   2   7      731.51      796.94     60.05 o 
   6   2   7        6.10       16.71     25.92 o 
   8   2   7       20.16       53.51     32.26 o 
  10   2   7     1494.50     1484.66    107.88 o 
  12   2   7      643.10      788.25    232.68 o 
 -17   3   7      267.06      277.11     41.17 o 
 -15   3   7       11.62       11.69     23.31 o 
 -13   3   7     1398.26     1414.95     69.12 o 
 -11   3   7     6740.94     6833.83    143.83 o 
  -9   3   7     1498.03     1382.41     45.66 o 
  -7   3   7      519.34      627.39     35.64 o 
  -5   3   7       41.97       25.23      9.75 o 
  -3   3   7    40438.75    42412.05    616.54 o 
  -1   3   7     1458.99     1641.72     48.65 o 
   1   3   7     2280.93     2615.39     78.38 o 
   3   3   7     4921.73     4687.86    156.48 o 
   5   3   7     3360.14     3326.55    122.99 o 
   7   3   7       59.18       65.31     30.79 o 
   9   3   7      256.94      243.61     50.47 o 
  11   3   7     1847.30     1745.77    119.83 o 
 -18   4   7       43.09       97.23     61.93 o 
 -16   4   7        4.68       34.30     27.38 o 
 -14   4   7      287.95      299.82     40.85 o 
 -12   4   7     2483.60     2474.22     86.25 o 
 -10   4   7     2732.05     2803.22     71.64 o 
  -8   4   7        3.13       16.68     10.88 o 
  -6   4   7       77.73       83.06     13.93 o 
  -4   4   7       33.55       40.93     10.34 o 
  -2   4   7     7880.49     7859.82    152.11 o 
   0   4   7      918.33      925.52     37.36 o 
   2   4   7     1004.07     1073.04     46.81 o 
   4   4   7     7400.90     7367.47    168.91 o 
   6   4   7       83.07       73.20     35.85 o 
   8   4   7     1485.29     1451.95     97.65 o 
  10   4   7     1017.18     1037.94     93.80 o 
  12   4   7      734.69      840.40    117.73 o 
 -17   5   7       15.76       39.13     23.32 o 
 -15   5   7      289.05      321.95     43.17 o 
 -13   5   7      138.69      151.03     30.80 o 
 -11   5   7     3259.20     3268.84     98.94 o 
  -9   5   7      225.09      288.02     24.54 o 
  -7   5   7     1431.50     1596.02     45.63 o 
  -5   5   7     2056.91     1937.79     47.65 o 
  -3   5   7     3526.52     3894.14     97.07 o 
  -1   5   7    11063.51    12269.92    224.64 o 
   1   5   7     2420.12     2424.90     71.53 o 
   3   5   7      247.29      286.87     31.86 o 
   5   5   7     1937.14     1859.58     96.66 o 
   7   5   7      618.25      725.31    106.79 o 
   9   5   7      357.97      422.73     85.66 o 
  11   5   7        0.65       80.84     45.98 o 
 -18   6   7      615.61      821.79     63.90 o 
 -16   6   7        1.96        0.00     21.16 o 
 -14   6   7      975.00     1038.56     66.89 o 
 -12   6   7      833.73      852.14     56.67 o 
 -10   6   7     3411.63     3339.66    132.09 o 
  -8   6   7      362.81      358.58     25.55 o 
  -6   6   7      899.29      653.34     29.12 o 
  -4   6   7    21941.19    21998.24    396.37 o 
  -2   6   7      204.55      282.73     59.70 o 
   0   6   7     1498.65     1468.51     69.05 o 
   2   6   7     1211.17     1265.11     51.35 o 
   4   6   7     6649.77     6543.11    280.94 o 
   6   6   7        2.94        0.00     19.88 o 
   8   6   7       63.10       54.15     34.39 o 
  10   6   7       60.21       96.04     43.38 o 
  12   6   7      386.18      541.76     91.22 o 
 -17   7   7      293.31      270.87     46.19 o 
 -15   7   7      180.27      177.67     51.55 o 
 -13   7   7       10.46        6.25     20.56 o 
 -11   7   7     3249.15     3345.81    101.16 o 
  -9   7   7      400.08      353.49     33.67 o 
  -7   7   7      576.29      608.15     29.20 o 
  -5   7   7     4778.01     4386.83    155.69 o 
  -3   7   7    14100.93    14436.80    605.91 o 
  -1   7   7        7.83       27.47     21.10 o 
   1   7   7     1874.38     1980.45     86.37 o 
   3   7   7     9559.10     9929.32    263.51 o 
   5   7   7     7130.94     6864.26    209.09 o 
   7   7   7       13.89       11.05     28.00 o 
   9   7   7      441.72      466.76     62.25 o 
  11   7   7      775.01      913.68    118.66 o 
 -16   8   7       30.09       63.85     41.15 o 
 -14   8   7       37.27       76.15     27.74 o 
 -12   8   7     6151.41     5734.95    149.89 o 
 -10   8   7     2584.76     2381.20    106.20 o 
  -8   8   7       13.42        0.00     17.96 o 
  -6   8   7      248.60      222.40     25.16 o 
  -4   8   7     9051.71     8683.29    324.83 o 
  -2   8   7     4905.54     4215.76    133.66 o 
   0   8   7      457.16      550.12     86.96 o 
   2   8   7     1340.99     1469.46    123.48 o 
   4   8   7     9182.51     9662.39    298.13 o 
   6   8   7      866.98      899.70     75.06 o 
   8   8   7     1205.62     1165.00     89.01 o 
  10   8   7      487.28      584.40     94.19 o 
 -17   9   7      449.29      496.60     76.86 o 
 -15   9   7      197.72      235.50     80.47 o 
 -13   9   7       18.64        0.00     28.19 o 
 -11   9   7     1334.77     1287.50     87.83 o 
  -9   9   7      860.49      733.47     65.29 o 
  -7   9   7     1464.14     1386.77     74.94 o 
  -5   9   7     1181.60     1162.53     48.43 o 
  -3   9   7     2213.34     2394.01     95.54 o 
  -1   9   7      257.44      222.37     58.22 o 
   1   9   7      285.35      307.73     41.65 o 
   3   9   7      732.22      756.03     64.42 o 
   5   9   7        2.17        0.00     22.98 o 
   7   9   7       94.50      122.91     39.22 o 
   9   9   7       68.93       40.87     28.74 o 
  11   9   7       13.53       83.43     37.82 o 
 -16  10   7      354.54      423.54     94.19 o 
 -14  10   7      176.78      169.53     51.91 o 
 -12  10   7       98.92      140.20     40.12 o 
 -10  10   7       94.25       80.10     33.30 o 
  -8  10   7      333.91      309.28     46.19 o 
  -6  10   7       73.06       61.69     25.75 o 
  -4  10   7       12.66        0.00     19.53 o 
  -2  10   7       16.98       21.15     25.03 o 
   0  10   7      773.54      824.93    222.49 o 
   2  10   7       16.29        0.00     20.57 o 
   4  10   7     1042.83     1302.68     82.05 o 
   6  10   7     1762.60     1670.17    125.33 o 
   8  10   7      160.16      119.66     38.59 o 
  10  10   7        9.21       64.58     25.48 o 
 -15  11   7       14.06       49.85     41.29 o 
 -13  11   7      128.39      103.18     39.99 o 
 -11  11   7       50.93       62.36     27.90 o 
  -9  11   7       12.20        0.00     24.67 o 
  -7  11   7      331.40      325.07     35.06 o 
  -5  11   7      472.81      420.12     55.81 o 
  -3  11   7     3291.55     3180.08    172.06 o 
  -1  11   7      936.49      946.84    148.70 o 
   1  11   7        3.70       13.12     30.41 o 
   3  11   7     2190.87     2232.24    101.61 o 
   5  11   7     1313.49     1474.22     97.29 o 
   7  11   7        0.95       49.18     31.70 o 
   9  11   7        9.40       35.32     31.50 o 
 -16  12   7        8.83       21.22     44.50 o 
 -14  12   7      126.95      156.99     51.13 o 
 -12  12   7     4614.36     4503.27    215.41 o 
 -10  12   7     2850.16     2584.03     95.81 o 
  -8  12   7       68.04      127.73     29.67 o 
  -6  12   7        6.04        6.87     17.29 o 
  -4  12   7     3344.86     2701.58    224.16 o 
  -2  12   7     1295.57     1067.96     72.82 o 
   0  12   7       16.76       20.08     26.14 o 
   2  12   7      422.32      411.20     43.24 o 
   4  12   7     1342.39     1284.29     90.77 o 
   6  12   7      408.16      412.19     59.23 o 
   8  12   7      286.44      189.40     66.75 o 
  10  12   7      606.18      794.18    164.08 o 
 -15  13   7      176.49      159.95     53.35 o 
 -13  13   7        7.80       26.28     25.76 o 
 -11  13   7     3630.30     3743.01    122.68 o 
  -9  13   7      638.03      675.22     57.28 o 
  -7  13   7       22.15       13.43     17.06 o 
  -5  13   7     1577.94     1437.55     65.57 o 
  -3  13   7     2429.86     2356.12     95.00 o 
  -1  13   7     1468.94     1528.78     68.92 o 
   1  13   7       39.10       46.70     32.43 o 
   3  13   7      108.25      122.14     37.16 o 
   5  13   7      403.92      355.92     58.41 o 
   7  13   7      115.41      113.21     38.22 o 
   9  13   7      271.77      258.86     49.22 o 
 -14  14   7      180.92      198.04     48.08 o 
 -12  14   7        2.91       42.28     23.44 o 
 -10  14   7      603.11      718.84     60.65 o 
  -8  14   7      461.69      374.34     45.52 o 
  -6  14   7        6.61        0.00     21.33 o 
  -4  14   7      290.75      301.02     54.26 o 
  -2  14   7       14.50        0.00     18.55 o 
   0  14   7      192.14      137.57     36.62 o 
   2  14   7      152.87      179.09     46.14 o 
   4  14   7      251.49      210.09     44.61 o 
   6  14   7      827.31      786.72     80.36 o 
   8  14   7       16.68       78.19     33.77 o 
 -13  15   7      759.04      762.62     84.83 o 
 -11  15   7        3.48       56.85     27.24 o 
  -9  15   7       34.09       73.93     28.24 o 
  -7  15   7        1.10        0.00     25.53 o 
  -5  15   7        0.99        0.00     20.74 o 
  -3  15   7      655.39      600.77     65.91 o 
  -1  15   7      209.71      169.07     31.70 o 
   1  15   7       37.90        0.00     27.88 o 
   3  15   7      272.42      208.68     57.29 o 
   5  15   7        4.13        0.00     29.29 o 
   7  15   7        3.75       67.09     32.20 o 
 -12  16   7     1951.71     2113.87     94.25 o 
 -10  16   7     1780.53     1787.36    125.76 o 
  -8  16   7       16.28       25.57     21.46 o 
  -6  16   7       38.10        5.14     21.79 o 
  -4  16   7     1867.62     1640.47     78.34 o 
  -2  16   7      330.87      353.28     42.55 o 
   0  16   7      212.84      208.79     46.65 o 
   2  16   7      375.53      279.90     49.05 o 
   4  16   7       58.33      106.61     38.02 o 
   6  16   7       91.10      146.57     38.27 o 
 -11  17   7     2307.04     2554.01    102.00 o 
  -9  17   7      242.10      320.51     68.58 o 
  -7  17   7       55.67       62.38     24.08 o 
  -5  17   7      536.02      579.79     54.69 o 
  -3  17   7     2898.93     2786.00    102.28 o 
  -1  17   7      306.44      375.96     55.54 o 
   1  17   7      448.70      386.59     57.67 o 
   3  17   7      122.82      176.02     49.28 o 
   5  17   7      245.52      286.14     45.30 o 
 -10  18   7      954.53     1131.21     76.54 o 
  -8  18   7      465.29      445.72     48.07 o 
  -6  18   7       28.67       39.54     26.88 o 
  -4  18   7      327.78      328.96     44.90 o 
  -2  18   7      323.03      320.84     54.53 o 
   0  18   7      193.78      185.08     46.68 o 
   2  18   7      372.07      327.74     57.90 o 
   4  18   7      868.08      721.29     73.39 o 
  -9  19   7      103.60      256.32     38.44 o 
  -7  19   7       72.73      113.72     28.15 o 
  -5  19   7      142.54      174.86     36.99 o 
  -3  19   7      622.42      735.82     77.86 o 
  -1  19   7       66.92       53.80     39.12 o 
   1  19   7      307.20      356.76     59.92 o 
   3  19   7       26.63       86.23     49.77 o 
  -8  20   7      193.16      279.79     35.81 o 
  -6  20   7        6.86       26.75     27.79 o 
  -4  20   7      413.16      438.94     64.95 o 
  -2  20   7      110.01      113.34     54.14 o 
   0  20   7       98.60      115.81     45.88 o 
   2  20   7       25.62       90.27     46.61 o 
  -3  21   7      241.16      329.92     69.71 o 
 -18   0   8       24.11       85.29     30.78 o 
 -16   0   8     2898.19     3066.98    189.11 o 
 -14   0   8     2093.74     1948.24    139.05 o 
 -12   0   8     2793.16     2714.03    150.36 o 
 -10   0   8      454.21      447.67     46.82 o 
  -8   0   8      530.49      617.76     48.95 o 
  -6   0   8     9795.56    10346.60    246.71 o 
  -4   0   8    37238.33    41001.80    848.90 o 
  -2   0   8      260.78      217.48     32.45 o 
   0   0   8     4657.30     5051.70    144.17 o 
   2   0   8     6900.32     6599.70    249.19 o 
   4   0   8      757.79      863.62     93.82 o 
   6   0   8     2099.41     1984.95    137.57 o 
   8   0   8      413.87      516.17     95.30 o 
  10   0   8      707.46      936.30    126.45 o 
 -17   1   8      598.26      785.46     78.39 o 
 -15   1   8     2189.89     2256.17    109.42 o 
 -13   1   8     7734.40     7388.68    162.19 o 
 -11   1   8      292.29      307.92     30.32 o 
  -9   1   8      274.99      318.40     27.46 o 
  -7   1   8     7505.82     7860.87    141.28 o 
  -5   1   8    16117.53    17497.00    273.17 o 
  -3   1   8       41.82       29.39     10.58 o 
  -1   1   8     1007.99     1077.08     37.25 o 
   1   1   8     1353.92     1317.23     51.55 o 
   3   1   8     2963.27     2960.40    107.30 o 
   5   1   8      909.40      977.67     72.48 o 
   7   1   8     1954.13     1927.45    102.11 o 
   9   1   8     1934.98     1948.78    121.62 o 
  11   1   8      333.14      380.67     56.07 o 
 -18   2   8        0.72      136.38     32.81 o 
 -16   2   8       46.43       87.96     33.54 o 
 -14   2   8      820.24      900.49     61.20 o 
 -12   2   8      600.12      727.53     42.84 o 
 -10   2   8      629.78      704.56     38.71 o 
  -8   2   8       12.34       14.60     11.75 o 
  -6   2   8        1.21        0.00     10.04 o 
  -4   2   8     4911.18     5027.83     96.70 o 
  -2   2   8      447.56      366.85     23.31 o 
   0   2   8       24.70       42.46     15.53 o 
   2   2   8      318.25      378.88     34.90 o 
   4   2   8      454.99      486.02     53.42 o 
   6   2   8      131.37      232.54     44.39 o 
   8   2   8      158.91      131.66     43.13 o 
  10   2   8      360.07      445.37     86.03 o 
 -17   3   8       61.46      148.00     39.41 o 
 -15   3   8     4172.63     4262.02    159.40 o 
 -13   3   8     2288.78     2180.41     85.38 o 
 -11   3   8      212.46      227.66     25.98 o 
  -9   3   8     2859.84     3080.44     74.72 o 
  -7   3   8     1765.90     1716.90     49.81 o 
  -5   3   8    34745.16    35445.63    523.18 o 
  -3   3   8     1992.22     2087.15     87.56 o 
  -1   3   8      140.62      307.17     25.24 o 
   1   3   8      881.95      762.67     42.11 o 
   3   3   8       43.72       63.04     22.89 o 
   5   3   8     3392.72     3853.07    138.52 o 
   7   3   8      157.49      203.07     44.40 o 
   9   3   8        2.05       37.56     29.09 o 
  11   3   8       80.99      218.09     83.62 o 
 -18   4   8      100.44      250.58     43.29 o 
 -16   4   8     1597.00     1685.03    107.40 o 
 -14   4   8      286.08      322.88     40.82 o 
 -12   4   8      479.58      612.49     79.51 o 
 -10   4   8       89.03       73.92     20.77 o 
  -8   4   8     1348.71     1252.34     43.37 o 
  -6   4   8     3638.17     3781.80     80.69 o 
  -4   4   8     3531.29     3628.03     74.92 o 
  -2   4   8      277.37      275.72     22.13 o 
   0   4   8     3974.21     3957.62    119.99 o 
   2   4   8     5438.38     5259.14    126.90 o 
   4   4   8      102.93      178.65     30.24 o 
   6   4   8      553.23      660.55    140.17 o 
   8   4   8      571.95      762.41     78.67 o 
  10   4   8      528.07      606.29    103.27 o 
 -17   5   8      376.54      419.19     49.60 o 
 -15   5   8      976.17     1032.72     69.36 o 
 -13   5   8     6556.25     6255.67    173.16 o 
 -11   5   8       22.00       12.17     19.39 o 
  -9   5   8      235.70      223.75     23.65 o 
  -7   5   8     9226.68     8841.15    154.86 o 
  -5   5   8     3239.82     3204.65     70.22 o 
  -3   5   8      375.64      347.46     31.24 o 
  -1   5   8      130.93      162.98     30.91 o 
   1   5   8     5894.50     5332.11    162.74 o 
   3   5   8     4401.81     4365.88    115.94 o 
   5   5   8       42.69       43.75     29.67 o 
   7   5   8     2298.29     2365.94    118.77 o 
   9   5   8     2069.17     2027.23    157.59 o 
  11   5   8      626.71      702.69    103.46 o 
 -18   6   8      140.85      269.21     33.78 o 
 -16   6   8      191.91      313.01     42.17 o 
 -14   6   8     1767.00     1694.05     78.45 o 
 -12   6   8       30.87       50.11     24.65 o 
 -10   6   8        8.89        0.00     20.10 o 
  -8   6   8     1483.63     1374.92     54.75 o 
  -6   6   8     5199.99     5254.93    124.47 o 
  -4   6   8     4286.93     3794.33     99.36 o 
  -2   6   8       22.32       31.83     35.04 o 
   0   6   8      810.39      717.50     56.71 o 
   2   6   8     4791.84     4601.28    155.00 o 
   4   6   8     2251.87     2157.47    101.86 o 
   6   6   8      450.14      517.62    114.58 o 
   8   6   8      634.24      722.92    102.16 o 
  10   6   8     1267.79     1626.38    165.38 o 
 -17   7   8      103.21      203.45     89.37 o 
 -15   7   8       12.78       19.90     25.10 o 
 -13   7   8      242.98      260.11     82.69 o 
 -11   7   8       86.22      113.32     33.86 o 
  -9   7   8       97.33       80.06     27.39 o 
  -7   7   8       30.68       34.59     16.52 o 
  -5   7   8      331.11      422.74     44.93 o 
  -3   7   8     1322.97     1431.65     71.71 o 
  -1   7   8       11.90        2.79     18.94 o 
   1   7   8        0.60        6.30     18.88 o 
   3   7   8      758.32      805.15    111.61 o 
   5   7   8     1512.24     1533.36    135.72 o 
   7   7   8      550.32      572.91     68.33 o 
   9   7   8      124.74      181.33     56.36 o 
  11   7   8       21.35      133.49     40.05 o 
 -16   8   8        0.50       45.93     30.69 o 
 -14   8   8        0.81        1.18     28.90 o 
 -12   8   8     1423.17     1371.44     93.99 o 
 -10   8   8       64.02       76.37     30.01 o 
  -8   8   8      189.18      163.62     35.05 o 
  -6   8   8      186.47      177.52     24.57 o 
  -4   8   8      497.13      525.46     38.77 o 
  -2   8   8       91.65      118.63     28.83 o 
   0   8   8      284.41      268.72     40.38 o 
   2   8   8     1030.43     1006.59     72.42 o 
   4   8   8      526.92      553.65     61.40 o 
   6   8   8     1694.03     1634.86     98.83 o 
   8   8   8      512.25      594.78    105.31 o 
  10   8   8      309.76      305.92     62.30 o 
 -17   9   8       25.45       76.50     29.91 o 
 -15   9   8      221.39      253.89     48.08 o 
 -13   9   8     1648.83     1498.34    172.06 o 
 -11   9   8       55.51       34.87     28.19 o 
  -9   9   8      264.52      279.00     44.95 o 
  -7   9   8     2943.78     2434.38    152.40 o 
  -5   9   8      166.55      290.48     56.49 o 
  -3   9   8      668.20      627.33     55.64 o 
  -1   9   8       19.80       15.89     20.03 o 
   1   9   8     4934.86     4760.45    160.38 o 
   3   9   8     2896.05     2580.04    240.10 o 
   5   9   8      294.47      395.18     55.96 o 
   7   9   8     1206.12     1084.62    130.53 o 
   9   9   8     1641.40     1814.70    112.63 o 
 -16  10   8      823.51      862.55     99.56 o 
 -14  10   8      592.85      727.99    132.38 o 
 -12  10   8      623.65      614.29     72.31 o 
 -10  10   8        5.59        0.00     23.07 o 
  -8  10   8     1232.77     1090.41     77.95 o 
  -4  10   8     1530.72     1327.16     76.69 o 
  -2  10   8      258.95      224.28     80.84 o 
   0  10   8     1041.07      994.87     95.30 o 
   2  10   8     5941.39     5941.90    187.17 o 
   4  10   8     2560.31     2320.16    108.24 o 
   6  10   8      257.34      244.74     66.75 o 
   8  10   8      843.87      958.54     84.55 o 
  10  10   8      735.62     1001.19    117.55 o 
 -15  11   8     1547.36     1243.52    105.13 o 
 -13  11   8      497.81      547.08     70.60 o 
 -11  11   8      238.49      214.25     54.14 o 
  -9  11   8      879.47      713.74     68.95 o 
  -7  11   8       14.79       11.51     38.56 o 
  -5  11   8     5493.52     5350.86    172.10 o 
  -3  11   8      129.95      100.94     28.08 o 
  -1  11   8       96.75       75.02     27.13 o 
   1  11   8      438.78      456.66     54.14 o 
   3  11   8     1684.51     1539.85    113.28 o 
   5  11   8       62.51       74.53     44.50 o 
   7  11   8      126.61      166.07     39.12 o 
   9  11   8      239.66      329.89     45.98 o 
 -14  12   8       89.92       81.62     43.71 o 
 -12  12   8     1437.27     1440.54    103.04 o 
 -10  12   8      314.38      283.06     50.53 o 
  -8  12   8        9.97       23.63     24.19 o 
  -6  12   8      893.75      863.72     71.96 o 
  -4  12   8        2.13       31.44     27.40 o 
  -2  12   8      515.37      412.83     51.25 o 
   0  12   8      291.39      255.03     43.49 o 
   2  12   8       50.71       42.49     29.48 o 
   4  12   8       14.12       21.39     30.71 o 
   6  12   8       68.04       83.16     30.38 o 
   8  12   8      140.64      241.04     39.07 o 
 -15  13   8       47.98      120.83    109.57 o 
 -13  13   8      350.03      534.12     74.42 o 
 -11  13   8        2.21       44.99     25.10 o 
  -9  13   8      186.17      154.49     39.57 o 
  -7  13   8      710.93      694.20     53.86 o 
  -5  13   8        4.80       21.47     22.95 o 
  -3  13   8        8.11       17.02     20.66 o 
  -1  13   8      141.63      114.59     28.60 o 
   1  13   8      212.76      191.11     33.72 o 
   3  13   8      212.45      172.33     43.89 o 
   5  13   8      903.15      949.12     85.72 o 
   7  13   8      257.88      165.80     42.49 o 
 -14  14   8      995.05     1021.54     99.89 o 
 -12  14   8      779.34      883.18    162.79 o 
 -10  14   8        1.67       14.03     23.87 o 
  -8  14   8      234.30      140.63     40.62 o 
  -6  14   8     4739.90     4510.08    203.01 o 
  -4  14   8     3734.22     3170.53    104.67 o 
  -2  14   8       23.16       41.51     24.58 o 
   0  14   8      146.84      222.12     38.24 o 
   2  14   8     1636.80     1750.77    107.44 o 
   4  14   8      180.95      273.41     50.99 o 
   6  14   8      132.79      171.67     59.33 o 
 -13  15   8      450.21      451.95     65.12 o 
 -11  15   8      650.81      640.08     89.74 o 
  -9  15   8      282.95      242.25     45.97 o 
  -7  15   8      213.65      203.87     45.46 o 
  -5  15   8     4016.77     3807.14    145.36 o 
  -3  15   8       64.69       46.27     25.49 o 
  -1  15   8      394.54      318.37     41.78 o 
   1  15   8      447.07      423.49     92.52 o 
   3  15   8      632.79      624.95     70.92 o 
   5  15   8      128.92      205.92     41.48 o 
   7  15   8      154.75      213.47     41.55 o 
 -12  16   8      454.51      537.59     69.46 o 
 -10  16   8      166.80      163.99     38.76 o 
  -8  16   8       44.76       89.77     51.17 o 
  -6  16   8      740.76      802.82     61.49 o 
  -4  16   8     1021.26     1006.21     66.11 o 
  -2  16   8      361.94      317.26     43.18 o 
   0  16   8      388.96      431.49     92.89 o 
   2  16   8      326.42      316.92     55.35 o 
   4  16   8       44.74       43.94     29.96 o 
   6  16   8       43.99       88.30     31.48 o 
 -11  17   8      190.09      258.38     74.90 o 
  -9  17   8        0.19       55.06     25.94 o 
  -7  17   8       19.89       64.06     30.65 o 
  -5  17   8        5.28        6.41     26.50 o 
  -3  17   8       37.44       22.69     28.46 o 
  -1  17   8       46.52       48.13     37.33 o 
   1  17   8       12.79        3.26     53.40 o 
   3  17   8       95.14      195.46     50.07 o 
   5  17   8      210.97      211.42     73.42 o 
 -10  18   8       29.27       60.61     45.80 o 
  -8  18   8       12.22       44.52     31.90 o 
  -6  18   8      384.09      489.02     63.82 o 
  -4  18   8      156.11      157.22     35.27 o 
  -2  18   8        0.93       41.99     37.91 o 
   0  18   8       84.38       86.25     45.98 o 
   2  18   8      283.74      378.45     62.10 o 
   4  18   8        6.71       26.10     45.98 o 
  -9  19   8        0.99       64.19     29.84 o 
  -7  19   8      258.81      217.60     77.68 o 
  -5  19   8      647.80      725.88     62.80 o 
  -3  19   8        1.07        0.00     37.89 o 
  -1  19   8        1.94        0.00     38.80 o 
   1  19   8      308.76      444.77     77.31 o 
  -6  20   8      157.44      255.04     46.59 o 
  -4  20   8      340.09      305.08     61.48 o 
  -2  20   8       30.12       21.83     46.50 o 
   0  20   8      259.80      279.42     59.76 o 
 -17   1   9     1549.31     1918.79    110.59 o 
 -15   1   9       77.79       75.65     29.43 o 
 -13   1   9        2.02       20.90     18.99 o 
 -11   1   9     2264.67     2330.26     84.40 o 
  -9   1   9     6025.96     6119.72    123.24 o 
  -7   1   9     4354.92     4465.25    124.28 o 
  -5   1   9     2380.31     2313.62     86.22 o 
  -3   1   9     2760.89     2785.21     65.76 o 
  -1   1   9     2681.34     2082.05    100.94 o 
   1   1   9     4028.77     3999.93    104.96 o 
   3   1   9      411.82      405.46     48.33 o 
   5   1   9       22.20        9.70     27.92 o 
   7   1   9      360.57      407.15     60.08 o 
   9   1   9      221.02      241.93     62.85 o 
 -18   2   9      842.36      849.45     83.43 o 
 -16   2   9     3956.91     4027.84    156.92 o 
 -14   2   9      163.44      133.28     31.54 o 
 -12   2   9      873.35      955.99     49.42 o 
 -10   2   9     9648.25     9810.02    178.72 o 
  -8   2   9     2166.86     2183.27     60.72 o 
  -6   2   9     1601.45     1513.10     49.03 o 
  -4   2   9       62.55       60.32     14.01 o 
  -2   2   9     1392.45     1426.59     44.43 o 
   0   2   9     4337.59     4345.71    114.97 o 
   2   2   9     1828.32     1843.34     68.45 o 
   4   2   9      603.34      737.70     63.78 o 
   6   2   9     9469.97     9511.27    267.17 o 
   8   2   9       68.56      158.15     46.97 o 
  10   2   9        2.99       15.98     43.94 o 
 -17   3   9     2186.95     2299.97    113.81 o 
 -15   3   9       30.82       44.06     27.49 o 
 -13   3   9        5.61       40.69     22.99 o 
 -11   3   9     2609.12     2626.93     86.47 o 
  -9   3   9     4467.57     4519.55     98.73 o 
  -7   3   9     7755.95     8121.52    147.16 o 
  -5   3   9     1660.07     1609.31     47.16 o 
  -3   3   9     5366.77     5097.05    106.99 o 
  -1   3   9     3471.44     3133.26     81.29 o 
   1   3   9     4911.82     4516.63    249.58 o 
   3   3   9        4.41        0.00     16.66 o 
   5   3   9      954.45      982.88     76.45 o 
   7   3   9     1066.52     1059.99     86.83 o 
   9   3   9      208.54      204.69     59.70 o 
 -18   4   9     1611.75     1912.51    109.12 o 
 -16   4   9       12.07       28.27     34.50 o 
 -14   4   9      617.13      554.14     57.13 o 
 -12   4   9       17.07       25.09     22.21 o 
 -10   4   9     2195.85     2260.23    102.93 o 
  -8   4   9     3701.55     3926.01     87.44 o 
  -6   4   9     2736.55     2542.62    112.93 o 
  -4   4   9        5.59        3.79     12.90 o 
  -2   4   9     3166.88     3038.30     89.38 o 
   0   4   9       32.03        0.00     22.22 o 
   2   4   9     1000.90      949.08    137.01 o 
   4   4   9       20.91        0.00     37.64 o 
   6   4   9      578.48      778.74    121.26 o 
   8   4   9     1202.95     1296.73    144.62 o 
  10   4   9       92.87      124.59     35.60 o 
 -17   5   9      103.06      177.02     30.77 o 
 -15   5   9       35.98       58.64     27.77 o 
 -13   5   9       12.17       13.36     21.29 o 
 -11   5   9     1748.84     1743.14     95.43 o 
  -9   5   9      391.48      398.34     46.17 o 
  -7   5   9      207.81      206.35     26.55 o 
  -5   5   9        1.24       10.29     12.51 o 
  -3   5   9      360.55      397.21     36.24 o 
  -1   5   9      883.68      772.36     59.17 o 
   1   5   9      311.13      345.33     74.16 o 
   3   5   9       20.71       71.51     30.22 o 
   5   5   9     1968.97     1957.17    103.93 o 
   7   5   9       49.29       27.87     31.72 o 
   9   5   9      119.82      194.70     45.02 o 
 -18   6   9      221.85      268.25     46.30 o 
 -16   6   9      659.02      717.77     78.26 o 
 -14   6   9        9.28       18.97     32.08 o 
 -12   6   9      111.67       50.57     32.45 o 
 -10   6   9     3481.74     3142.00    124.59 o 
  -8   6   9      318.36      285.42     31.41 o 
  -6   6   9      341.13      307.75     32.86 o 
  -4   6   9       44.89       44.80     19.00 o 
  -2   6   9     1874.80     2003.86     88.54 o 
   0   6   9      627.73      609.40     57.55 o 
   2   6   9       33.11        5.33     20.49 o 
   4   6   9      134.40      153.68     39.12 o 
   6   6   9     1588.17     1460.84    101.32 o 
   8   6   9      271.42      356.51     54.01 o 
  10   6   9        8.75       80.47     41.16 o 
 -17   7   9      755.10      873.44     83.51 o 
 -15   7   9      125.61       96.68     46.17 o 
 -13   7   9       82.63      109.70     39.24 o 
 -11   7   9     4200.88     4014.19    270.32 o 
  -9   7   9      700.76      621.63     61.07 o 
  -7   7   9     1040.72     1094.30     65.21 o 
  -5   7   9      942.76     1060.15     78.40 o 
  -3   7   9     3266.91     3104.71    254.56 o 
  -1   7   9     4689.65     4361.23    194.31 o 
   1   7   9     1162.85     1042.48     72.40 o 
   3   7   9     1368.77     1333.98     87.88 o 
   5   7   9       23.22      102.46     70.82 o 
   7   7   9     1530.69     1784.68    113.42 o 
   9   7   9      190.18      370.07     71.94 o 
 -16   8   9      243.35      304.68     50.60 o 
 -14   8   9      771.41      722.63    144.25 o 
 -12   8   9       52.21       27.52     44.68 o 
 -10   8   9     3597.97     3499.96    137.13 o 
  -8   8   9     2472.05     2332.59    103.32 o 
  -6   8   9     1132.95     1009.26     79.03 o 
  -4   8   9      166.95      212.88     29.48 o 
  -2   8   9     4430.42     4366.03    145.62 o 
   0   8   9      714.92      773.56     64.10 o 
   2   8   9       97.66       53.26     28.58 o 
   4   8   9       46.87       66.44     35.04 o 
   6   8   9      333.45      496.20    128.30 o 
   8   8   9     1295.09     1560.00    159.82 o 
 -17   9   9      204.77      351.13     76.20 o 
 -15   9   9      125.07      255.21     49.36 o 
 -13   9   9       54.32       40.56     39.12 o 
 -11   9   9      192.85      119.52     33.14 o 
  -9   9   9     1673.61     1442.54    108.65 o 
  -7   9   9        2.73        0.00     20.37 o 
  -5   9   9        1.95        7.49     15.70 o 
  -3   9   9      262.10      316.92     44.44 o 
  -1   9   9     1703.94     1832.19     88.76 o 
   1   9   9      193.69      159.14     37.22 o 
   3   9   9        4.38        0.00     23.79 o 
   5   9   9      179.38      275.63     48.71 o 
   7   9   9       42.42       63.41     41.90 o 
   9   9   9       78.79      103.91     28.87 o 
 -16  10   9      292.91      326.02     47.42 o 
 -14  10   9      159.71      273.82     48.46 o 
 -12  10   9        6.01       32.94     30.12 o 
 -10  10   9        1.88        4.81     20.80 o 
  -8  10   9       91.00       39.76     27.16 o 
  -6  10   9     2746.75     2459.57    107.12 o 
  -4  10   9      165.27      163.87     76.76 o 
  -2  10   9      874.03      800.61     65.93 o 
   0  10   9       94.20       53.30     38.75 o 
   2  10   9       33.57       27.27     27.13 o 
   4  10   9        0.24       19.50     26.54 o 
   6  10   9       11.63        0.00     39.31 o 
   8  10   9      182.49      180.07     57.29 o 
 -15  11   9        2.62       62.73     43.94 o 
 -13  11   9      157.12      235.34     45.53 o 
 -11  11   9      986.24      780.09     77.18 o 
  -9  11   9      451.74      471.71     89.37 o 
  -7  11   9       18.61       43.66     24.91 o 
  -5  11   9      194.22      204.11     40.46 o 
  -3  11   9      683.02      620.75     61.85 o 
  -1  11   9      570.31      520.72    105.68 o 
   1  11   9      629.80      557.34    124.04 o 
   3  11   9      179.89      197.14     44.35 o 
   5  11   9      438.28      524.33     91.59 o 
   7  11   9      562.66      711.32    102.90 o 
 -14  12   9       54.55       35.32     37.77 o 
 -12  12   9      535.17      494.72     67.64 o 
 -10  12   9     3046.16     2844.81    136.46 o 
  -8  12   9     3026.33     3125.85    132.56 o 
  -6  12   9      226.47      236.93     58.22 o 
  -4  12   9       15.57       40.33     27.79 o 
  -2  12   9     4527.38     4311.10    154.03 o 
   0  12   9     1783.24     1596.85     87.18 o 
   2  12   9      672.15      526.12     61.86 o 
   4  12   9      542.68      533.60     93.44 o 
   6  12   9      282.56      384.19     51.36 o 
 -15  13   9      587.19      708.94    107.16 o 
 -13  13   9       32.31      101.81     41.35 o 
 -11  13   9      601.12      560.45    248.07 o 
  -9  13   9     2797.33     2805.52    129.33 o 
  -7  13   9      358.38      367.70     44.31 o 
  -5  13   9      985.35      901.17     91.96 o 
  -3  13   9     1471.75     1426.49     91.90 o 
  -1  13   9     2557.19     2303.22    109.47 o 
   1  13   9     1426.86     1182.27     85.56 o 
   3  13   9      251.16      215.89     40.38 o 
   5  13   9      495.81      580.52     62.92 o 
   7  13   9      223.71      359.18     43.47 o 
 -14  14   9      126.67      212.85     54.90 o 
 -12  14   9       47.96      110.65     34.30 o 
 -10  14   9      841.54      835.41     80.86 o 
  -8  14   9       18.68       13.74     29.09 o 
  -6  14   9     2247.90     1806.48     81.04 o 
  -4  14   9       66.41       89.99     29.84 o 
  -2  14   9       47.70       76.13     28.73 o 
   0  14   9      875.02      801.89     67.60 o 
   2  14   9      163.07      190.46     52.28 o 
   4  14   9      420.22      420.30    100.49 o 
   6  14   9      143.80      206.73     43.21 o 
 -13  15   9       38.52       71.26     27.25 o 
 -11  15   9      140.70      176.93     39.34 o 
  -9  15   9      217.02      245.32     47.71 o 
  -7  15   9      118.02      100.23     31.02 o 
  -5  15   9      244.15      247.01     61.54 o 
  -3  15   9       13.65       32.04     24.55 o 
  -1  15   9      101.73       75.07     28.71 o 
   1  15   9        9.04        0.00     34.49 o 
   3  15   9      105.02      123.30     38.75 o 
   5  15   9       91.91      109.43     38.00 o 
 -12  16   9      123.17       98.82     57.85 o 
 -10  16   9     1102.57     1183.72     98.40 o 
  -8  16   9      713.23      904.52     85.87 o 
  -6  16   9      124.76      104.09     44.72 o 
  -4  16   9       39.82       21.56     26.21 o 
  -2  16   9      493.21      446.58     49.55 o 
   0  16   9      251.67      224.44     49.94 o 
   2  16   9       88.50      144.08     49.31 o 
   4  16   9       45.50       17.75     23.37 o 
 -11  17   9      192.14      215.57     41.88 o 
  -9  17   9      712.85      887.03     86.11 o 
  -7  17   9      211.02      273.76     87.33 o 
  -5  17   9      114.98      119.49     31.96 o 
  -3  17   9      394.78      355.13     47.03 o 
  -1  17   9      359.62      343.40     58.99 o 
   1  17   9      276.66      255.22     81.02 o 
   3  17   9       11.58       71.59     75.83 o 
 -10  18   9      630.29      606.29    139.43 o 
  -8  18   9      106.60      164.43     39.24 o 
  -6  18   9      137.89      102.43     29.88 o 
  -4  18   9       31.93       53.40     30.09 o 
  -2  18   9       49.29      109.42     43.18 o 
   0  18   9      163.48      149.29     48.76 o 
   2  18   9       42.82       97.33     46.01 o 
  -7  19   9      225.38      246.33     42.45 o 
  -5  19   9       14.81       64.39     29.92 o 
  -3  19   9       33.42       88.56     43.23 o 
  -1  19   9       24.32       24.21     41.76 o 
 -18   0  10       46.53       22.62     38.56 o 
 -16   0  10       11.16       63.78     44.87 o 
 -14   0  10     1232.91     1281.31     87.83 o 
 -12   0  10     9650.15     9045.58    345.23 o 
 -10   0  10     1991.21     1878.74     85.98 o 
  -8   0  10     1336.52     1329.94     68.14 o 
  -6   0  10     8684.33     8438.19    216.38 o 
  -4   0  10    16025.05    15956.14    364.96 o 
  -2   0  10     3538.57     3227.88    107.81 o 
   0   0  10     4459.85     4442.26    148.32 o 
   2   0  10     3530.11     3618.01    174.65 o 
   4   0  10     7000.25     8070.34    320.75 o 
   6   0  10       84.78       67.86     49.32 o 
   8   0  10      554.03      492.81     94.19 o 
 -17   1  10      389.93      423.46     57.29 o 
 -15   1  10        3.99       20.67     25.31 o 
 -13   1  10     1690.66     1832.60     66.07 o 
 -11   1  10     6996.09     7420.40    208.52 o 
  -9   1  10      750.62      798.78     41.87 o 
  -7   1  10       68.19       95.78     18.23 o 
  -5   1  10     6479.94     6238.52    120.80 o 
  -3   1  10     5763.92     5341.63    107.11 o 
  -1   1  10      322.36      233.27     24.25 o 
   1   1  10     3101.65     2940.47    131.96 o 
   3   1  10     5421.90     5836.46    174.89 o 
   5   1  10      216.48      283.79     72.31 o 
   7   1  10      279.15      321.08     56.69 o 
   9   1  10      335.72      474.79     62.59 o 
 -18   2  10      165.25      292.97     43.41 o 
 -16   2  10        0.49       42.01     33.83 o 
 -14   2  10      230.44      207.82     37.22 o 
 -12   2  10        4.87       39.05     20.09 o 
 -10   2  10      246.37      343.61     31.70 o 
  -8   2  10       93.71      109.32     18.24 o 
  -6   2  10      175.43      163.35     21.05 o 
  -4   2  10     2803.51     2636.69     66.21 o 
  -2   2  10      286.05      305.55     47.90 o 
   0   2  10       69.48       70.94     20.30 o 
   2   2  10      672.56      773.80     51.94 o 
   4   2  10      169.44      179.57     35.03 o 
   6   2  10      115.78      165.01     57.48 o 
   8   2  10       66.11      203.58     61.93 o 
 -17   3  10      112.83      172.82     38.59 o 
 -15   3  10      147.69      146.53     33.21 o 
 -13   3  10       35.83       72.09     31.59 o 
 -11   3  10      830.09      818.40     45.35 o 
  -9   3  10       53.53       28.03     16.92 o 
  -7   3  10      802.56      889.79     89.20 o 
  -5   3  10     4239.60     3663.21    100.44 o 
  -3   3  10      790.68      695.55     45.12 o 
  -1   3  10      603.41      611.34     45.56 o 
   1   3  10      127.03      224.39     40.84 o 
   3   3  10     1613.37     1657.79     94.17 o 
   5   3  10      221.05      247.15     49.05 o 
   7   3  10       95.60      130.15     56.73 o 
   9   3  10        0.83       54.51     45.98 o 
 -18   4  10        9.10       39.68     37.45 o 
 -16   4  10        4.93       41.30     29.74 o 
 -14   4  10      304.97      314.93     54.94 o 
 -12   4  10     6612.74     6382.43    258.27 o 
 -10   4  10       19.98        3.50     18.03 o 
  -8   4  10      237.81      222.12     31.55 o 
  -6   4  10     3303.82     2988.02    110.04 o 
  -4   4  10     4906.54     4711.06    162.59 o 
  -2   4  10     1030.65     1160.46     57.16 o 
   0   4  10       16.78       18.06     23.18 o 
   2   4  10      200.80      227.79     41.51 o 
   4   4  10     2145.28     2327.73    113.86 o 
   6   4  10        1.97       17.28     32.87 o 
   8   4  10      370.86      458.42     65.66 o 
 -17   5  10      207.03      307.02     50.00 o 
 -15   5  10       89.27      187.43     44.71 o 
 -13   5  10     2848.02     2911.05    127.43 o 
 -11   5  10     3316.21     3254.34    129.78 o 
  -9   5  10     1224.80     1199.24     83.65 o 
  -7   5  10      273.29      298.62     33.24 o 
  -5   5  10     6507.28     6321.45    149.36 o 
  -3   5  10      792.80      848.88     50.74 o 
  -1   5  10     1024.90     1014.51    138.13 o 
   1   5  10       42.32        9.93     23.20 o 
   3   5  10     2483.57     2354.48    111.30 o 
   5   5  10      893.59      941.47     84.61 o 
   7   5  10        1.81       62.05     32.46 o 
   9   5  10       21.84       60.35     28.03 o 
 -16   6  10        6.66       51.72     27.45 o 
 -14   6  10      504.54      486.01     66.34 o 
 -12   6  10      906.90     1059.64    142.76 o 
 -10   6  10       69.58       68.71     29.22 o 
  -8   6  10       25.36       52.70     19.74 o 
  -6   6  10       37.35       10.25     16.80 o 
  -4   6  10     6676.40     6271.68    150.71 o 
  -2   6  10      332.69      432.98     50.10 o 
   0   6  10      325.34      338.25     47.04 o 
   2   6  10      116.70      107.45     34.12 o 
   4   6  10      145.42      129.74     36.56 o 
   6   6  10      157.96      224.98     48.82 o 
   8   6  10      119.34      224.40     41.47 o 
 -17   7  10       15.52       33.36     29.82 o 
 -15   7  10        2.79       43.58     31.78 o 
 -13   7  10      977.73      954.34     85.07 o 
 -11   7  10      434.71      374.83     61.93 o 
  -9   7  10        0.55        0.00     27.63 o 
  -7   7  10      177.06      213.41     29.91 o 
  -5   7  10       20.47       14.02     15.60 o 
  -3   7  10       17.72       14.21     15.74 o 
  -1   7  10      126.15       65.59     37.45 o 
   1   7  10        3.97        6.54     22.33 o 
   3   7  10       25.73       50.84     40.60 o 
   5   7  10      679.54      756.65     77.88 o 
   7   7  10        0.47       61.84     43.01 o 
 -16   8  10        4.03       31.02     24.14 o 
 -14   8  10      131.00      101.17     38.00 o 
 -12   8  10      928.81      865.03     80.80 o 
 -10   8  10       35.89       45.80     30.53 o 
  -8   8  10      703.75      660.00     64.76 o 
  -6   8  10     2154.94     1956.35    100.24 o 
  -4   8  10      897.08      842.62     52.72 o 
  -2   8  10        1.27       11.69     21.95 o 
   0   8  10      504.97      377.71     51.65 o 
   2   8  10       94.73       90.16     36.16 o 
   4   8  10      471.68      588.56     69.48 o 
   6   8  10       98.20      178.53     40.64 o 
   8   8  10       61.52      149.44     37.82 o 
 -15   9  10       66.21      101.55     68.41 o 
 -13   9  10     2397.50     2405.90    283.86 o 
 -11   9  10     1367.13     1506.42    129.04 o 
  -9   9  10     1229.96     1163.39     84.35 o 
  -7   9  10       68.68       80.26     33.56 o 
  -5   9  10     5309.94     5014.58    193.31 o 
  -3   9  10     1599.19     1602.37    100.68 o 
  -1   9  10       69.23      106.46     30.81 o 
   1   9  10       31.87       67.74     32.49 o 
   3   9  10     1764.37     1489.66     98.31 o 
   5   9  10      658.64      726.73    117.36 o 
   7   9  10       48.32      179.84     45.24 o 
 -16  10  10       76.87      106.66     36.58 o 
 -14  10  10      226.11      179.56     41.69 o 
 -12  10  10     2469.24     2392.12    118.20 o 
 -10  10  10      145.63      172.76     43.15 o 
  -8  10  10       50.43       12.51     28.67 o 
  -6  10  10     1104.08     1168.56    102.34 o 
  -4  10  10     6583.07     7136.02    172.80 o 
  -2  10  10      790.18      753.27     67.75 o 
   0  10  10       44.69       16.36     24.90 o 
   2  10  10      210.97      222.47     44.92 o 
   4  10  10     1062.14     1278.39     94.63 o 
   6  10  10      286.36      527.29     91.59 o 
 -15  11  10       72.06      148.62     53.21 o 
 -13  11  10     1084.53     1187.04    199.87 o 
 -11  11  10     1507.15     1524.94    140.54 o 
  -9  11  10      107.09      102.43     34.20 o 
  -7  11  10      276.41      245.84     62.11 o 
  -5  11  10     2338.61     1958.12     99.15 o 
  -3  11  10     1772.19     1518.65     89.19 o 
  -1  11  10      185.05      171.23     37.66 o 
   1  11  10      342.48      324.42     51.51 o 
   3  11  10     1308.16     1325.30    117.55 o 
   5  11  10      967.74     1126.15    132.38 o 
   7  11  10      385.99      361.38     44.54 o 
 -14  12  10      338.75      308.62     51.70 o 
 -12  12  10      227.26      295.62     71.01 o 
 -10  12  10       56.73       68.90     32.40 o 
  -8  12  10      129.50       49.46     32.64 o 
  -6  12  10        5.98       24.69     25.47 o 
  -4  12  10      110.45      100.34     36.00 o 
  -2  12  10     1815.17     1830.15     97.14 o 
   0  12  10      239.42      276.74     47.88 o 
   2  12  10        0.87       30.09     29.74 o 
   4  12  10       58.38      170.20     48.21 o 
   6  12  10       22.13       88.77     28.29 o 
 -13  13  10      786.41      848.19     96.78 o 
 -11  13  10      598.70      593.24     67.28 o 
  -9  13  10      168.15      184.20     39.33 o 
  -7  13  10        0.48       11.29     25.22 o 
  -5  13  10      602.59      431.70     72.68 o 
  -3  13  10      397.40      330.49    101.23 o 
  -1  13  10        3.47       37.48     31.52 o 
   1  13  10       69.17       89.21     30.67 o 
   3  13  10      207.01      293.68     63.04 o 
   5  13  10        3.51       14.03     22.86 o 
 -12  14  10     1006.99     1057.31     94.28 o 
 -10  14  10      118.24      200.73     59.14 o 
  -8  14  10       85.01       43.14     28.39 o 
  -6  14  10      663.41      593.74     87.51 o 
  -4  14  10     1841.03     1740.47    125.15 o 
  -2  14  10       62.34      103.31     35.76 o 
   0  14  10      342.46      321.11     91.41 o 
   2  14  10      128.07       86.59     55.44 o 
   4  14  10      655.07      684.96     66.97 o 
 -13  15  10      857.90      766.75     80.83 o 
 -11  15  10     1406.56     1429.98    125.71 o 
  -9  15  10      332.57      384.54     59.15 o 
  -7  15  10      116.19      114.43     33.95 o 
  -5  15  10      924.25      683.24     71.46 o 
  -3  15  10      988.14     1057.09     70.93 o 
  -1  15  10       74.74       66.01     28.41 o 
   1  15  10      416.38      513.19    129.60 o 
   3  15  10     1074.78     1150.53     95.01 o 
 -12  16  10      509.23      490.65     63.16 o 
 -10  16  10      181.79      230.50     41.28 o 
  -8  16  10       25.02        0.00     23.41 o 
  -6  16  10      380.50      370.56     46.68 o 
  -4  16  10      749.98      724.76     61.05 o 
  -2  16  10      361.69      243.82     37.61 o 
   0  16  10      169.04      124.20     47.17 o 
   2  16  10       55.79       74.38     48.72 o 
  -9  17  10      233.32      227.40     48.72 o 
  -7  17  10       14.30       38.54     29.51 o 
  -5  17  10       99.78       82.88     27.52 o 
  -3  17  10        4.30       42.38     24.74 o 
  -1  17  10       38.33       64.12     41.89 o 
   1  17  10       22.81       54.00     41.76 o 
  -8  18  10        0.13       42.73     27.05 o 
  -6  18  10        1.70        7.93     27.94 o 
  -4  18  10       72.99      119.43     43.36 o 
  -2  18  10        1.83       33.12     48.02 o 
   0  18  10        3.96       34.96     41.86 o 
  -5  19  10      529.82      722.06     81.39 o 
 -17   1  11       33.38       92.71     31.86 o 
 -15   1  11      151.16      232.15     39.10 o 
 -13   1  11      166.87      261.88     33.50 o 
 -11   1  11        9.35       51.57     20.79 o 
  -9   1  11      152.52      210.35     27.07 o 
  -7   1  11      266.35      260.04     49.45 o 
  -5   1  11      232.02      167.24     26.49 o 
  -3   1  11      864.40      915.31     54.44 o 
  -1   1  11      850.31      910.71     44.06 o 
   1   1  11     1363.82     1287.08     56.32 o 
   3   1  11      582.15      533.32     79.17 o 
   5   1  11      152.75      200.61     62.30 o 
   7   1  11     1036.05     1241.85    137.20 o 
 -18   2  11      475.00      493.79     53.44 o 
 -16   2  11       63.72      120.76     34.19 o 
 -14   2  11     4606.25     4364.56    139.73 o 
 -12   2  11      137.11      163.22     26.32 o 
 -10   2  11       54.12       17.54     17.90 o 
  -8   2  11     8857.10     8525.42    189.76 o 
  -6   2  11     6152.85     5674.55    138.89 o 
  -4   2  11      120.64       99.87     35.69 o 
  -2   2  11      593.87      571.75     45.21 o 
   0   2  11     6261.02     5863.48    150.59 o 
   2   2  11     2756.42     2570.30    114.01 o 
   4   2  11      362.93      332.14     53.86 o 
   6   2  11      131.97      158.71     65.26 o 
   8   2  11     1802.97     2247.49    163.16 o 
 -17   3  11      454.84      629.27     98.27 o 
 -15   3  11     1512.30     1690.92    108.29 o 
 -13   3  11      518.03      555.34     93.26 o 
 -11   3  11        4.10       21.99     20.31 o 
  -9   3  11     2051.55     1913.60     72.73 o 
  -7   3  11     1972.17     1993.50     73.18 o 
  -5   3  11     3774.28     3468.22    100.99 o 
  -3   3  11      122.03       99.97     24.09 o 
  -1   3  11     2236.86     2378.86    123.30 o 
   1   3  11     4276.27     4227.46    149.83 o 
   3   3  11      210.18      214.63     45.38 o 
   5   3  11        5.79        9.26     26.80 o 
   7   3  11      119.65      178.47     92.89 o 
 -16   4  11      142.58      258.51     48.52 o 
 -14   4  11      852.25      994.22     87.83 o 
 -12   4  11     1273.41     1410.40     93.09 o 
 -10   4  11      565.56      527.19     65.53 o 
  -8   4  11       62.34       48.06     20.47 o 
  -6   4  11     1065.75     1166.36     58.16 o 
  -4   4  11       12.74        8.22     16.76 o 
  -2   4  11       13.41       20.22     19.53 o 
   0   4  11      651.73      641.45     61.34 o 
   2   4  11     1736.21     1761.20     94.94 o 
   4   4  11     1494.58     1453.86    207.10 o 
   6   4  11      412.14      440.75     64.34 o 
   8   4  11      296.20      402.91     53.97 o 
 -17   5  11        7.99       64.71     32.68 o 
 -15   5  11      332.62      427.76     81.02 o 
 -13   5  11        0.02       15.09     31.60 o 
 -11   5  11       51.49       25.47     31.15 o 
  -9   5  11       14.40       15.75     19.55 o 
  -7   5  11      425.13      468.75     46.25 o 
  -5   5  11     2321.19     2090.12     75.54 o 
  -3   5  11      879.57      838.22     53.31 o 
  -1   5  11      161.42       78.49     28.56 o 
   1   5  11       78.92       50.25     30.24 o 
   3   5  11      235.24      135.48     41.44 o 
   5   5  11      385.82      313.17     54.54 o 
   7   5  11      506.05      500.04     61.84 o 
 -16   6  11      583.87      628.24     96.04 o 
 -14   6  11      464.05      438.24     61.87 o 
 -12   6  11       21.60       32.51     30.01 o 
 -10   6  11      134.50      134.16     36.57 o 
  -8   6  11     1910.03     1827.71     72.40 o 
  -6   6  11     7158.34     6877.55    164.34 o 
  -4   6  11     1060.80      802.08     52.67 o 
  -2   6  11      472.91      494.05     59.40 o 
   0   6  11     1557.46     1429.32    113.10 o 
   2   6  11     1385.46     1281.75     90.02 o 
   4   6  11        3.74       26.19     31.52 o 
   6   6  11       11.33       46.08     29.28 o 
   8   6  11      193.55      196.34     31.96 o 
 -17   7  11      794.84      788.89    111.06 o 
 -15   7  11      758.91      881.68    134.05 o 
 -13   7  11      268.25      358.14     55.96 o 
 -11   7  11      214.27      193.74     41.21 o 
  -9   7  11     1597.82     1570.55     91.34 o 
  -7   7  11     3187.36     3236.23    159.28 o 
  -5   7  11      700.84      728.99     51.03 o 
  -3   7  11     1476.83     1390.08     67.42 o 
  -1   7  11      301.92      281.15     46.33 o 
   1   7  11     2566.87     2397.91    112.94 o 
   3   7  11      174.64      218.61     46.35 o 
   5   7  11       82.89      136.93     34.42 o 
   7   7  11        6.85       78.92     61.18 o 
 -16   8  11      596.40      806.46    101.97 o 
 -14   8  11      760.40      772.78     90.11 o 
 -12   8  11      172.33      198.93     46.30 o 
 -10   8  11      202.59      180.89     43.39 o 
  -8   8  11      155.98      153.48     38.21 o 
  -6   8  11     3827.53     3950.00    114.90 o 
  -4   8  11      661.06      674.60     51.47 o 
  -2   8  11      845.07      827.93     70.11 o 
   0   8  11      906.05      974.98     79.12 o 
   2   8  11     2125.57     2197.81    110.85 o 
   4   8  11      442.32      446.76    112.36 o 
   6   8  11      246.37      274.76     55.99 o 
 -15   9  11       13.01       39.72     37.45 o 
 -13   9  11      253.02      313.79     53.49 o 
 -11   9  11       27.81        2.93     30.18 o 
  -9   9  11        7.84       21.74     59.89 o 
  -7   9  11     2648.36     2667.60    118.03 o 
  -5   9  11      901.81      998.62     60.84 o 
  -3   9  11       34.51       35.41     25.04 o 
  -1   9  11      133.55      118.58     35.76 o 
   1   9  11      791.35      882.82     78.82 o 
   3   9  11      188.50      223.61     45.75 o 
   5   9  11       30.02       76.76     82.13 o 
   7   9  11      180.17      254.01     50.43 o 
 -16  10  11       30.15       95.44     28.95 o 
 -14  10  11        0.11        0.00     27.24 o 
 -12  10  11       29.25       44.51     28.05 o 
 -10  10  11      268.39      284.95     52.15 o 
  -8  10  11      131.42      116.35     39.12 o 
  -6  10  11      482.89      458.95     63.41 o 
  -4  10  11       27.72       18.43     22.20 o 
  -2  10  11        2.31        5.56     25.77 o 
   0  10  11      297.50      307.02     66.75 o 
   2  10  11       93.93      134.55     39.85 o 
   4  10  11      739.64      785.76    140.91 o 
   6  10  11        0.08      103.09     42.27 o 
 -15  11  11      889.25      965.23    213.40 o 
 -13  11  11       11.47        0.00     24.56 o 
 -11  11  11        1.75       21.69     28.05 o 
  -9  11  11      433.46      400.76     67.12 o 
  -7  11  11     2344.16     2289.10    111.89 o 
  -5  11  11      872.79      719.12     71.28 o 
  -3  11  11      566.29      553.60     64.40 o 
  -1  11  11      391.93      433.39     58.93 o 
   1  11  11     1273.68     1200.06     90.16 o 
   3  11  11      236.76      419.30     95.11 o 
   5  11  11       29.38      111.24     34.11 o 
 -14  12  11      961.50     1104.04     96.43 o 
 -12  12  11      348.11      402.53    145.73 o 
 -10  12  11      237.11      214.40     43.15 o 
  -8  12  11      704.01      666.97     71.82 o 
  -6  12  11     2185.82     2046.20    105.42 o 
  -4  12  11        2.94       23.32     27.24 o 
  -2  12  11       79.96       53.85     31.29 o 
   0  12  11     1628.11     1811.65    100.11 o 
   2  12  11     1194.77     1171.36     91.64 o 
   4  12  11        3.92       72.31     34.86 o 
 -13  13  11      827.81     1010.22    213.40 o 
 -11  13  11      185.86      257.57     43.67 o 
  -9  13  11      120.45      145.93     34.47 o 
  -7  13  11     4068.81     3623.57    217.67 o 
  -5  13  11     1263.53     1204.02     90.13 o 
  -3  13  11      944.08      924.55     80.49 o 
  -1  13  11      787.25      724.80     73.06 o 
   1  13  11     1415.37     1586.84    122.92 o 
   3  13  11      878.83     1272.25    135.72 o 
 -12  14  11      167.50      282.49     44.42 o 
 -10  14  11       63.56      100.48     39.31 o 
  -8  14  11      173.72      321.84    139.43 o 
  -6  14  11      509.59      494.37     59.91 o 
  -4  14  11        1.07       19.62     23.02 o 
  -2  14  11      183.35      150.94     37.49 o 
   0  14  11       36.01       63.10     27.50 o 
   2  14  11      385.27      460.55     74.16 o 
 -11  15  11       30.19       53.53     30.71 o 
  -9  15  11       17.29       81.81     31.07 o 
  -7  15  11       37.08       21.06     21.41 o 
  -5  15  11        0.17       44.40     26.45 o 
  -3  15  11      260.83      251.57     44.84 o 
  -1  15  11        6.38       13.97     20.98 o 
   1  15  11       64.75      108.95     39.86 o 
 -10  16  11       31.23       79.83     36.59 o 
  -8  16  11       92.65       98.99     32.74 o 
  -6  16  11      147.52      160.73     34.21 o 
  -4  16  11       34.23       41.83     22.29 o 
  -2  16  11        9.66        6.66     25.23 o 
   0  16  11      314.80      351.14     64.87 o 
  -9  17  11       59.87       71.57     28.62 o 
  -7  17  11      583.15      748.64     81.03 o 
  -5  17  11      238.67      300.77     44.95 o 
  -3  17  11       19.10       58.37     33.60 o 
  -1  17  11      272.38      286.37     60.81 o 
  -6  18  11      182.74      208.63     37.38 o 
  -4  18  11       17.15       55.35     25.45 o 
 -16   0  12       15.18       56.36     54.14 o 
 -14   0  12      381.54      422.65     59.72 o 
 -12   0  12      679.69      690.78     66.40 o 
 -10   0  12      257.16      183.35     41.54 o 
  -8   0  12     6948.91     6921.62    369.51 o 
  -6   0  12       63.87       42.47     27.39 o 
  -4   0  12     5437.75     5289.64    199.50 o 
  -2   0  12     7023.01     6109.86    281.45 o 
   0   0  12     1449.19     1392.77    137.94 o 
   2   0  12       17.61       54.88     44.87 o 
   4   0  12      940.26     1027.15    140.54 o 
 -17   1  12       79.51      140.17     49.69 o 
 -15   1  12      698.40      905.89    119.77 o 
 -13   1  12      662.12      673.02     63.02 o 
 -11   1  12     1095.33     1084.56     63.91 o 
  -9   1  12      773.26      875.88     55.68 o 
  -7   1  12      754.59      784.25     57.16 o 
  -5   1  12      275.21      238.12     33.64 o 
  -3   1  12     2513.33     2298.57    124.88 o 
  -1   1  12     1039.41     1004.75     60.08 o 
   1   1  12       71.55       63.26     24.47 o 
   3   1  12        1.61       22.77     26.23 o 
   5   1  12     3759.55     3862.74    240.66 o 
 -16   2  12      631.68      849.53    114.95 o 
 -14   2  12        2.48        0.00     27.77 o 
 -12   2  12      205.80      164.56     34.89 o 
 -10   2  12      688.89      742.29     53.61 o 
  -8   2  12        2.53        0.00     19.36 o 
  -6   2  12     2708.85     2554.63     86.10 o 
  -4   2  12      102.63       91.31     26.47 o 
  -2   2  12      187.96      276.40     36.27 o 
   0   2  12      313.88      310.50     38.41 o 
   2   2  12       48.80       41.75     34.11 o 
   4   2  12      101.64      158.66     39.29 o 
   6   2  12       67.44       75.61     30.97 o 
 -17   3  12        0.51       91.59     38.56 o 
 -15   3  12       21.29       53.76     37.53 o 
 -13   3  12       62.92       94.67     38.19 o 
 -11   3  12       22.59       34.35     24.96 o 
  -9   3  12      977.69      962.89     58.55 o 
  -7   3  12     1335.68     1242.76     64.52 o 
  -5   3  12      565.33      507.51     45.02 o 
  -3   3  12       39.33       34.84     21.61 o 
  -1   3  12      128.01       74.12     23.42 o 
   1   3  12      122.87      142.55     38.80 o 
   3   3  12      268.56      271.24     48.36 o 
   5   3  12      797.90      879.24    109.02 o 
   7   3  12       46.33      175.41     66.93 o 
 -16   4  12      106.01      163.81     51.54 o 
 -14   4  12       17.69       55.43     37.47 o 
 -12   4  12      819.60      784.80     73.91 o 
 -10   4  12      159.39      195.54     32.70 o 
  -8   4  12     1393.84     1356.98    109.12 o 
  -6   4  12     1175.22     1125.90     61.92 o 
  -4   4  12     1725.28     1553.13     70.35 o 
  -2   4  12     3361.47     3083.29    101.69 o 
   0   4  12      772.95      733.56     68.10 o 
   2   4  12       16.60       32.08     28.58 o 
   4   4  12       19.74       64.71     30.54 o 
   6   4  12      551.44      655.01    111.43 o 
 -17   5  12      454.81      653.37     74.33 o 
 -15   5  12      605.33      676.18    107.16 o 
 -13   5  12      587.19      534.81     67.65 o 
 -11   5  12     1890.81     1800.02    100.67 o 
  -9   5  12     2490.53     2405.61     86.27 o 
  -7   5  12        6.03       35.27     23.12 o 
  -5   5  12      257.12      214.79     32.20 o 
  -3   5  12     1337.77     1307.09     95.09 o 
  -1   5  12     1269.83     1174.52     68.25 o 
   1   5  12       49.40       38.03     30.77 o 
   3   5  12      296.43      242.31     47.18 o 
   5   5  12     1857.84     1996.69    110.65 o 
   7   5  12      464.04      732.62     73.43 o 
 -16   6  12      832.84      876.60    119.22 o 
 -14   6  12       90.96      103.26     48.58 o 
 -12   6  12      637.86      594.04     70.65 o 
 -10   6  12     1890.49     1866.31    112.17 o 
  -8   6  12      150.18      103.10     27.66 o 
  -6   6  12     2122.22     1738.63     73.00 o 
  -4   6  12      206.51      220.94     33.86 o 
  -2   6  12      451.96      571.86     51.41 o 
   0   6  12     1210.04     1151.79     84.35 o 
   2   6  12      328.20      359.57     55.07 o 
   4   6  12       12.52       61.70     31.89 o 
   6   6  12      374.68      539.57     63.94 o 
 -15   7  12      204.56      213.40     40.91 o 
 -13   7  12        3.62       60.18     33.29 o 
 -11   7  12      212.27      270.49     51.94 o 
  -9   7  12      472.02      485.42     60.60 o 
  -7   7  12      184.90      148.19     30.46 o 
  -5   7  12        9.49        2.04     21.94 o 
  -3   7  12       90.94      124.13     29.01 o 
  -1   7  12       45.81      105.14     35.47 o 
   1   7  12      260.43      240.52     47.21 o 
   3   7  12       41.41       55.92     29.97 o 
   5   7  12       12.78       56.59     56.73 o 
 -16   8  12       88.95      244.97    110.50 o 
 -14   8  12       28.60       56.68     32.69 o 
 -12   8  12     1141.71     1154.83     92.72 o 
 -10   8  12      640.58      648.14     71.82 o 
  -8   8  12        0.82       52.85     30.07 o 
  -6   8  12       18.40       20.91     22.52 o 
  -4   8  12      317.96      251.73     37.34 o 
  -2   8  12      712.45      594.81     90.11 o 
   0   8  12      395.48      459.85     60.03 o 
   2   8  12        0.46       38.94     27.02 o 
   4   8  12      197.33      165.39     36.33 o 
   6   8  12      178.23      238.49    100.49 o 
 -15   9  12      262.50      351.92    100.30 o 
 -13   9  12      587.26      654.58     74.61 o 
 -11   9  12     2208.48     2251.99    114.90 o 
  -9   9  12     2667.25     2539.39    143.32 o 
  -7   9  12       18.59       52.41     31.99 o 
  -5   9  12      160.77      171.23     32.40 o 
  -3   9  12     1792.22     1632.63     77.63 o 
  -1   9  12     1441.21     1293.35     90.99 o 
   1   9  12      111.36      142.36     37.96 o 
   3   9  12       98.10      159.70     37.87 o 
   5   9  12      334.48      453.85     61.55 o 
 -14  10  12        4.17       45.29     22.14 o 
 -12  10  12      705.15      636.71     95.11 o 
 -10  10  12     1675.28     1660.36    101.63 o 
  -8  10  12      196.62      173.03     43.70 o 
  -6  10  12      675.31      541.81     66.75 o 
  -4  10  12     1282.10     1247.99     72.00 o 
  -2  10  12      885.95      896.56     79.30 o 
   0  10  12     1684.55     1702.75    106.17 o 
   2  10  12        5.45       44.09     27.66 o 
   4  10  12      141.37      122.56     29.40 o 
 -13  11  12        3.35       11.06     21.60 o 
 -11  11  12     1094.85     1284.97    160.75 o 
  -9  11  12      123.45      193.56     38.91 o 
  -7  11  12      862.42      856.08     78.61 o 
  -5  11  12       36.86       51.02     53.40 o 
  -3  11  12      386.73      353.20    101.05 o 
  -1  11  12      937.54     1043.83     85.56 o 
   1  11  12      311.29      254.28     45.56 o 
   3  11  12      381.11      407.29     76.76 o 
 -14  12  12      243.47      259.62     50.24 o 
 -12  12  12       24.18       35.03     31.11 o 
 -10  12  12       21.72       43.94     53.77 o 
  -8  12  12      780.27      745.52    124.04 o 
  -6  12  12      257.88      331.92     49.29 o 
  -4  12  12       97.41      106.38     32.82 o 
  -2  12  12      323.37      347.08     52.95 o 
   0  12  12        0.26        0.00     22.54 o 
   2  12  12       86.08      150.65     30.59 o 
 -13  13  12       61.05      113.15     29.13 o 
 -11  13  12      175.99      241.17     39.84 o 
  -9  13  12      289.15      313.67     67.67 o 
  -7  13  12      115.03      158.89     33.17 o 
  -5  13  12       55.70       57.68     24.25 o 
  -3  13  12      532.31      616.25     67.49 o 
  -1  13  12       86.65      240.67    120.51 o 
   1  13  12        0.39       18.34     21.36 o 
   3  13  12       86.32      118.66     37.82 o 
 -12  14  12       40.98      172.78     59.14 o 
 -10  14  12       87.19      141.87     31.15 o 
  -8  14  12       96.31      236.31     40.43 o 
  -6  14  12      165.73      175.80     36.31 o 
  -4  14  12      392.67      346.67    102.34 o 
  -2  14  12      160.70      180.62     34.80 o 
   0  14  12      306.73      246.73     40.60 o 
 -11  15  12      460.56      310.91     48.76 o 
  -9  15  12       56.43      148.46     41.72 o 
  -7  15  12      248.61      321.64     48.21 o 
  -5  15  12        1.40       23.29     30.04 o 
  -3  15  12      421.93      464.06    101.23 o 
  -1  15  12      382.91      342.41     88.25 o 
  -8  16  12      480.59      511.23     92.15 o 
  -6  16  12       28.62       35.78     25.13 o 
  -4  16  12       52.80       74.26     21.22 o 
  -2  16  12      541.43      625.80     53.45 o 
  -5  17  12        9.27       55.80     22.66 o 
 -17   1  13      154.13      315.56     57.10 o 
 -15   1  13       43.82       28.18     49.32 o 
 -13   1  13      599.87      661.12    125.89 o 
 -11   1  13        3.29        0.00     20.07 o 
  -9   1  13       61.90       52.32     22.72 o 
  -7   1  13     2687.61     2651.41    117.20 o 
  -5   1  13      304.39      385.64     54.64 o 
  -3   1  13        2.36       35.82     29.49 o 
  -1   1  13      390.85      370.38     58.38 o 
   1   1  13      306.33      400.10     61.71 o 
   3   1  13      388.17      556.77     73.59 o 
   5   1  13        1.33        0.00     20.02 o 
 -16   2  13       39.85      152.77     53.77 o 
 -14   2  13      714.71      835.12     80.75 o 
 -12   2  13     1080.72     1075.54     67.15 o 
 -10   2  13        5.84        7.40     21.80 o 
  -8   2  13        2.91        0.00     19.61 o 
  -6   2  13      605.48      541.81     87.68 o 
  -4   2  13      593.81      532.21     47.54 o 
  -2   2  13      277.32      294.20     37.23 o 
   0   2  13        3.99       10.93     20.76 o 
   2   2  13     1821.98     1669.77    116.19 o 
   4   2  13     1376.49     1194.75    146.10 o 
   6   2  13       56.72       85.66     30.78 o 
 -17   3  13       21.52      112.36     44.50 o 
 -15   3  13       87.36       96.60     39.02 o 
 -13   3  13     1489.02     1504.95    105.50 o 
 -11   3  13      135.33      158.36     34.34 o 
  -9   3  13      447.55      457.02     45.86 o 
  -7   3  13     3227.20     2934.84     96.94 o 
  -5   3  13     4132.19     3873.64    115.35 o 
  -3   3  13       86.64       87.14     24.92 o 
  -1   3  13      339.33      241.47     37.48 o 
   1   3  13      391.82      364.51     44.31 o 
   3   3  13     1184.09     1155.27     99.93 o 
   5   3  13       40.34       91.20     28.22 o 
 -16   4  13      284.45      354.71     54.58 o 
 -14   4  13      620.10      629.27     71.31 o 
 -12   4  13     1244.72     1201.94     89.60 o 
 -10   4  13      657.09      614.54     52.89 o 
  -8   4  13       21.97        8.44     22.27 o 
  -6   4  13     1568.56     1496.74     71.27 o 
  -4   4  13      499.66      514.18     47.71 o 
  -2   4  13       47.90       26.86     26.10 o 
   0   4  13      219.22      193.19     60.48 o 
   2   4  13      198.02      192.96     44.69 o 
   4   4  13      462.08      510.93     64.98 o 
 -15   5  13      132.70      144.35     43.38 o 
 -13   5  13      287.66      264.37     53.58 o 
 -11   5  13      139.20      111.99     64.89 o 
  -9   5  13      591.01      668.07     56.14 o 
  -7   5  13      565.95      577.81     50.71 o 
  -5   5  13      182.00      195.88     32.78 o 
  -3   5  13        4.16        0.00     17.15 o 
  -1   5  13      140.07      134.14     31.39 o 
   1   5  13       18.57       20.03     30.51 o 
   3   5  13       26.64       25.50     37.08 o 
   5   5  13        7.66      115.87     35.60 o 
 -16   6  13      165.78      141.02     38.58 o 
 -14   6  13      394.13      617.86     70.68 o 
 -12   6  13      855.19      905.17     83.62 o 
 -10   6  13       51.88       14.67     28.65 o 
  -8   6  13       22.16       62.23     26.73 o 
  -6   6  13      785.64      744.88    104.42 o 
  -4   6  13      191.61      223.61     35.51 o 
  -2   6  13        2.68        0.00     18.45 o 
   0   6  13       86.29       73.68     33.27 o 
   2   6  13      710.10      627.31     68.24 o 
   4   6  13      179.82      276.33     43.64 o 
 -15   7  13      223.23      333.18     80.65 o 
 -13   7  13     2281.57     2193.68    113.94 o 
 -11   7  13      192.93      320.83     54.78 o 
  -9   7  13      216.47      181.26     48.76 o 
  -7   7  13      781.47      699.69     56.05 o 
  -5   7  13     5360.58     5162.20    163.15 o 
  -3   7  13      930.97      842.53     61.52 o 
  -1   7  13       62.62       56.89     26.40 o 
   1   7  13       72.46       75.32     64.89 o 
   3   7  13      444.20      593.99     94.56 o 
 -14   8  13      512.89      515.25     63.70 o 
 -12   8  13     1673.55     1689.10    114.21 o 
 -10   8  13      189.59      118.08     37.90 o 
  -8   8  13       81.45      109.07     38.33 o 
  -6   8  13     1304.81     1192.23     70.89 o 
  -4   8  13      786.81      941.13     70.97 o 
  -2   8  13      199.30      268.03     39.45 o 
   0   8  13      177.14      144.89     32.88 o 
   2   8  13      715.69      809.22    143.87 o 
   4   8  13      577.68      722.41     80.28 o 
 -15   9  13        5.24       69.80     26.90 o 
 -13   9  13       49.36      121.03     39.82 o 
 -11   9  13       99.09      121.69     61.93 o 
  -9   9  13       43.84       19.61     27.13 o 
  -7   9  13      236.96      257.51     73.98 o 
  -5   9  13      508.90      554.96     52.71 o 
  -3   9  13      266.44      285.01     41.55 o 
  -1   9  13        1.23       35.71     25.39 o 
   1   9  13        0.60       66.76     45.42 o 
   3   9  13       53.48       92.29     33.74 o 
 -14  10  13      171.73      252.24     74.90 o 
 -12  10  13      111.23      256.44     47.17 o 
 -10  10  13        5.83       64.20     47.28 o 
  -8  10  13      126.63      125.82     34.56 o 
  -6  10  13      248.87      193.34     42.21 o 
  -4  10  13       22.52       34.95     23.25 o 
  -2  10  13        3.32       22.82     21.31 o 
   0  10  13       27.69       40.50     25.13 o 
   2  10  13        5.85       24.00     24.40 o 
 -13  11  13      460.34      544.00     87.88 o 
 -11  11  13       84.90      172.51     72.12 o 
  -9  11  13        8.35       69.21     33.00 o 
  -7  11  13      648.15      595.29     68.82 o 
  -5  11  13     1386.92     1246.24     92.16 o 
  -3  11  13       26.53       48.36     23.98 o 
  -1  11  13        4.20       60.47     32.45 o 
   1  11  13       29.47       46.78     27.05 o 
 -12  12  13      755.52      940.81    124.04 o 
 -10  12  13       49.07      137.19     45.05 o 
  -8  12  13      193.57      236.68     42.07 o 
  -6  12  13      273.30      268.70     43.35 o 
  -4  12  13      734.14      767.60     99.75 o 
  -2  12  13       55.72       69.35     38.94 o 
   0  12  13      101.99      193.30     63.41 o 
   2  12  13      791.00      847.59     74.32 o 
 -11  13  13       68.92      186.93     42.64 o 
  -9  13  13       48.52       76.44     43.57 o 
  -7  13  13      109.94      167.22     35.63 o 
  -5  13  13      551.48      568.29     63.73 o 
  -3  13  13      132.91      170.43     34.74 o 
  -1  13  13       91.39      118.71     26.54 o 
   1  13  13       26.89       84.53     45.80 o 
 -10  14  13       30.98       71.01     31.33 o 
  -8  14  13      200.99      149.79     64.52 o 
  -6  14  13       25.61      100.05     23.92 o 
  -4  14  13      124.21      175.54     32.51 o 
  -2  14  13       31.64       67.30     25.13 o 
  -9  15  13       69.14      119.92     27.76 o 
  -7  15  13        8.23       63.74     26.70 o 
  -5  15  13        5.22       40.81     23.68 o 
  -3  15  13      164.60      199.12     29.75 o 
 -12   0  14        3.47        6.67     45.61 o 
 -10   0  14      983.17     1089.44    120.14 o 
  -8   0  14      146.12      152.77     57.48 o 
  -6   0  14      454.52      367.85     77.50 o 
  -4   0  14      319.49      280.33     71.94 o 
  -2   0  14      358.93      398.99     82.69 o 
   0   0  14     1089.68      987.84    130.90 o 
   2   0  14        5.50       25.22     32.26 o 
   4   0  14      353.44      340.78     73.79 o 
 -13   1  14      568.52      729.02    110.50 o 
 -11   1  14      167.27      146.92     42.98 o 
  -9   1  14      198.04      158.96     38.59 o 
  -7   1  14      635.20      537.16     64.71 o 
  -5   1  14        4.30       17.14     26.73 o 
  -3   1  14        5.41        0.00     27.21 o 
  -1   1  14     1276.25     1199.73    152.22 o 
   1   1  14     1031.69     1002.78     93.52 o 
   3   1  14       92.78      111.99     29.07 o 
 -14   2  14       73.42      100.12     53.03 o 
 -12   2  14       58.21       38.56     53.03 o 
 -10   2  14      122.55       92.48     38.90 o 
  -8   2  14      599.38      610.30     66.73 o 
  -6   2  14      307.92      290.93     51.72 o 
  -4   2  14       74.11       68.36     34.18 o 
  -2   2  14      261.61      229.91     48.66 o 
   0   2  14      236.27      322.34     57.67 o 
   2   2  14        9.74       28.62     25.94 o 
   4   2  14        2.01       16.89     35.60 o 
 -15   3  14       10.13       91.77     39.27 o 
 -13   3  14        3.51       14.59     30.51 o 
 -11   3  14        8.02       19.56     32.13 o 
  -9   3  14        1.18        0.00     19.93 o 
  -7   3  14      471.82      413.50     44.22 o 
  -5   3  14       42.25       14.71     21.18 o 
  -3   3  14       81.01       85.05     25.21 o 
  -1   3  14      350.91      348.97     55.81 o 
   1   3  14      283.71      223.67     46.42 o 
   3   3  14       26.52       61.05     51.91 o 
 -16   4  14      115.42      240.96     59.52 o 
 -14   4  14      537.32      595.25     75.09 o 
 -12   4  14       28.73       15.66     32.46 o 
 -10   4  14      309.33      322.88     42.63 o 
  -8   4  14      376.02      294.75     40.48 o 
  -6   4  14      407.76      372.93     43.56 o 
  -4   4  14        1.80        0.00     22.23 o 
  -2   4  14      185.88      173.75     34.22 o 
   0   4  14      618.84      569.94     55.14 o 
   2   4  14       33.38       45.72     25.95 o 
   4   4  14       48.34       52.66     30.04 o 
 -15   5  14     1076.51     1091.00    260.87 o 
 -13   5  14      532.96      528.94     66.47 o 
 -11   5  14      201.38      215.73     48.84 o 
  -9   5  14      595.05      630.03     55.69 o 
  -7   5  14     2409.99     2280.49     89.44 o 
  -5   5  14       88.64      106.89     34.59 o 
  -3   5  14       27.44       80.40     25.68 o 
  -1   5  14     1535.25     1312.44     77.96 o 
   1   5  14     1979.50     1769.58    151.57 o 
   3   5  14      106.39      165.12     32.34 o 
 -14   6  14      717.66      887.15    111.99 o 
 -12   6  14       58.09       87.93     35.89 o 
 -10   6  14      270.66      254.54     48.40 o 
  -8   6  14     2158.44     2183.94     88.15 o 
  -6   6  14     1654.99     1472.38     77.37 o 
  -4   6  14       14.87       41.29     23.13 o 
  -2   6  14      981.98      833.33     71.35 o 
   0   6  14      900.14     1022.37     72.55 o 
   2   6  14      201.26      278.82     44.99 o 
 -15   7  14       93.65      223.78     63.78 o 
 -13   7  14      117.56      133.53     42.63 o 
 -11   7  14        0.21        4.92     45.05 o 
  -9   7  14        0.24       61.41     35.13 o 
  -7   7  14        8.93       54.48     29.42 o 
  -5   7  14        0.46       53.19     25.02 o 
  -3   7  14       55.04       43.35     25.45 o 
  -1   7  14        2.11       43.77     21.09 o 
   1   7  14       42.63      138.85     31.24 o 
   3   7  14       37.26       88.83     28.18 o 
 -14   8  14      250.62      395.03     98.64 o 
 -12   8  14       16.80       30.92     58.59 o 
 -10   8  14       59.12       71.17     31.79 o 
  -8   8  14      727.66      684.82     72.92 o 
  -6   8  14       85.15      152.95     32.75 o 
  -4   8  14       24.39       45.62     24.40 o 
  -2   8  14       27.38       35.92     22.77 o 
   0   8  14       70.25       90.45     27.88 o 
   2   8  14        0.15       71.34     24.66 o 
 -13   9  14      252.19      319.61     50.11 o 
 -11   9  14      104.92       49.15     30.96 o 
  -9   9  14      340.84      448.82     70.08 o 
  -7   9  14     1850.55     1844.30     99.86 o 
  -5   9  14       42.33       56.07     23.08 o 
  -3   9  14       54.98       96.87     29.17 o 
  -1   9  14      548.81      574.28     55.67 o 
   1   9  14      853.57      861.57    159.08 o 
 -12  10  14       24.37       56.65     32.95 o 
 -10  10  14      150.93      127.89     43.57 o 
  -8  10  14     1833.98     2083.22    146.84 o 
  -6  10  14      835.93      953.27     95.85 o 
  -4  10  14       64.59       91.39     31.65 o 
  -2  10  14      562.92      658.07     58.82 o 
   0  10  14      350.91      459.37     54.27 o 
 -11  11  14        1.00       82.10     69.16 o 
  -9  11  14       12.07       62.13     36.90 o 
  -7  11  14      459.63      489.09     78.06 o 
  -5  11  14       37.84       89.52     47.09 o 
  -3  11  14        0.90        0.00     21.36 o 
  -1  11  14       16.05       66.48     24.54 o 
 -10  12  14        0.78       57.08     19.33 o 
  -8  12  14       21.44       68.77     23.02 o 
  -6  12  14       24.56       88.09     23.60 o 
  -4  12  14      336.51      255.73     38.54 o 
  -2  12  14        3.33       77.23     26.03 o 
  -9  13  14        1.65       77.12     22.50 o 
  -7  13  14       65.55      113.41     28.58 o 
  -5  13  14        7.13       31.00     26.14 o 
  -3  13  14        1.51       29.29     35.41 o 
  -8  14  14      485.19      551.01    139.24 o 
  -6  14  14       38.53       73.47     19.84 o 
 -13   1  15      109.65      137.57     60.44 o 
 -11   1  15       69.54       90.11     50.43 o 
  -9   1  15      311.13      313.74     55.31 o 
  -7   1  15      253.71      278.05     52.01 o 
  -5   1  15       67.72       79.60     37.45 o 
  -3   1  15      606.82      589.77     85.84 o 
  -1   1  15       25.12       21.95     32.84 o 
   1   1  15        2.57       40.20     23.19 o 
 -14   2  15       17.10       85.66     56.73 o 
 -12   2  15       34.43       81.21     45.24 o 
 -10   2  15      635.90      592.27     71.45 o 
  -8   2  15       60.96      139.33     41.16 o 
  -6   2  15      224.85      291.96     67.49 o 
  -4   2  15      198.53      191.53    117.92 o 
  -2   2  15      219.78      313.19     55.85 o 
   0   2  15      176.55      103.50     32.00 o 
   2   2  15      273.99      266.13     50.41 o 
 -15   3  15       98.93       79.35     66.75 o 
 -13   3  15      118.27      134.60     63.78 o 
 -11   3  15      486.04      568.82    100.86 o 
  -9   3  15      692.12      635.76     81.76 o 
  -7   3  15       43.26       40.15     50.24 o 
  -5   3  15      312.06      225.99     48.96 o 
  -3   3  15     1120.10      983.08     89.67 o 
  -1   3  15      453.59      335.04     54.26 o 
   1   3  15       34.01       51.22     23.47 o 
 -14   4  15      411.16      444.77     79.72 o 
 -12   4  15      186.90      209.09     46.66 o 
 -10   4  15       77.31       67.42     35.28 o 
  -8   4  15      521.71      506.68     65.77 o 
  -6   4  15       73.88       77.15     36.78 o 
  -4   4  15      508.43      385.86     61.24 o 
  -2   4  15      600.41      533.71     66.73 o 
   0   4  15      105.38      134.42     34.73 o 
   2   4  15       14.11       54.89     29.48 o 
 -13   5  15       45.43       94.50     36.84 o 
 -11   5  15        6.19       24.28     30.57 o 
  -9   5  15       68.13       82.89     36.90 o 
  -7   5  15      992.04      789.02    121.42 o 
  -5   5  15       58.91       54.49     26.43 o 
  -3   5  15       39.73       59.61     25.63 o 
  -1   5  15      249.75      278.38     38.63 o 
   1   5  15       44.80       37.09     22.33 o 
 -14   6  15        2.26       45.67     29.38 o 
 -12   6  15      127.82      148.35     58.77 o 
 -10   6  15      193.42      181.18     93.82 o 
  -8   6  15     1385.58     1394.17     99.41 o 
  -6   6  15       12.57        3.68     23.62 o 
  -4   6  15      178.16      221.10     37.36 o 
  -2   6  15      498.02      448.66     89.59 o 
   0   6  15      203.07      273.59     38.10 o 
 -13   7  15       82.71      184.63     56.92 o 
 -11   7  15      713.75      853.95     90.48 o 
  -9   7  15      826.80     1001.07    204.32 o 
  -7   7  15      261.61      283.80     50.00 o 
  -5   7  15      687.43      559.62     63.82 o 
  -3   7  15      625.67      587.63     55.81 o 
  -1   7  15     1106.38      974.25    115.60 o 
   1   7  15        6.28       72.48     17.97 o 
 -12   8  15      365.15      530.36     81.39 o 
 -10   8  15      360.05      355.36     55.03 o 
  -8   8  15     1559.68     1551.27    132.38 o 
  -6   8  15      140.51      131.75     33.78 o 
  -4   8  15      368.61      367.08     58.55 o 
  -2   8  15     1054.25     1031.53     71.69 o 
   0   8  15      246.65      296.65     37.77 o 
 -11   9  15        4.07       34.62     24.18 o 
  -9   9  15      131.54      233.15     45.31 o 
  -7   9  15      663.13      623.19     65.72 o 
  -5   9  15       64.48      226.87     39.33 o 
  -3   9  15       74.13      154.94     33.98 o 
  -1   9  15      249.00      321.41     40.88 o 
 -10  10  15        9.62       54.33     31.27 o 
  -8  10  15      144.43      191.66     35.41 o 
  -6  10  15       90.34       84.75     27.76 o 
  -4  10  15      103.78       87.11     24.54 o 
  -2  10  15      102.39       89.07     29.21 o 
  -9  11  15       65.30      157.85     25.21 o 
  -7  11  15       96.83      135.91     44.68 o 
  -5  11  15        7.63       39.25     18.17 o 
  -3  11  15       49.33       85.61     36.34 o 
  -8  12  15      116.43      167.11     33.74 o 
  -6  12  15       63.81      120.79     25.56 o 
  -4  12  15       92.56      142.52     64.52 o 
 -12   0  16       84.11      278.11     81.21 o 
 -10   0  16      590.09      567.71     98.64 o 
  -8   0  16       91.58      119.77     60.44 o 
  -6   0  16      908.07      798.36    115.69 o 
  -4   0  16       86.05       86.03     61.18 o 
  -2   0  16       90.65       96.78     53.40 o 
   0   0  16       90.11      118.29     64.15 o 
 -13   1  16      129.45      153.52     66.75 o 
 -11   1  16      148.97      176.22     44.95 o 
  -9   1  16        1.09        7.52     30.18 o 
  -7   1  16       90.01      134.80     42.39 o 
  -5   1  16      127.52       87.67     38.04 o 
  -3   1  16       11.68       29.75     35.37 o 
  -1   1  16      125.80      104.25     43.49 o 
 -14   2  16        0.25       27.44     60.81 o 
 -12   2  16       10.43       10.01     48.95 o 
 -10   2  16       26.63       87.87     39.17 o 
  -8   2  16      134.74      143.59     49.32 o 
  -6   2  16        3.84        0.51     31.26 o 
  -4   2  16       12.29       57.54     36.68 o 
  -2   2  16        6.67        0.00     34.71 o 
   0   2  16       20.01       55.42     27.71 o 
 -13   3  16       14.80       27.44     54.14 o 
 -11   3  16       34.97       51.91     55.25 o 
  -9   3  16       87.60      107.51     40.87 o 
  -7   3  16       31.78        0.00     27.81 o 
  -5   3  16        4.97       12.34     46.54 o 
  -3   3  16        3.53        2.60     37.59 o 
  -1   3  16      163.93      141.28     37.05 o 
 -12   4  16      215.54      252.15     80.10 o 
 -10   4  16      243.10      203.95     70.45 o 
  -8   4  16      218.39      171.20     47.02 o 
  -6   4  16      866.41      748.49     80.85 o 
  -4   4  16      413.05      406.52     64.16 o 
  -2   4  16      378.25      298.93     66.19 o 
   0   4  16      224.42      236.82     39.26 o 
 -13   5  16      770.94      905.15    134.23 o 
 -11   5  16      359.24      417.53    100.49 o 
  -9   5  16      180.45      175.02     70.82 o 
  -7   5  16      124.48      104.02     40.86 o 
  -5   5  16      444.09      425.69     65.62 o 
  -3   5  16      257.18      311.18     52.60 o 
  -1   5  16      108.43      171.24     60.44 o 
 -12   6  16      246.70      461.10    102.90 o 
 -10   6  16        4.60       65.18     33.17 o 
  -8   6  16      447.50      386.88     87.88 o 
  -6   6  16      583.34      699.12     81.40 o 
  -4   6  16      368.86      396.71     59.27 o 
  -2   6  16      306.80      191.11     39.54 o 
 -11   7  16       77.40      178.53     53.58 o 
  -9   7  16       49.24      151.83     39.74 o 
  -7   7  16       16.43       54.25     31.09 o 
  -5   7  16       42.24       91.86     21.97 o 
  -3   7  16      111.16      123.91     28.10 o 
 -10   8  16      142.22      184.52     45.05 o 
  -8   8  16      202.44      260.95     50.80 o 
  -6   8  16       23.42       22.81     43.57 o 
  -4   8  16       62.17       57.68     24.70 o 
  -9   9  16      109.60      253.10     40.14 o 
  -7   9  16        1.02       42.24     18.52 o 
  -5   9  16       95.40      158.92     53.21 o 
  -8  10  16       24.80      104.05     24.54 o 
  -6  10  16      660.68      828.55     74.13 o 
 -11   1  17       82.84       78.48     40.70 o 
  -9   1  17      315.19      357.07     63.59 o 
  -7   1  17      262.16      342.18     60.94 o 
  -5   1  17        9.75        3.45     54.14 o 
  -3   1  17       78.88       79.94     42.23 o 
 -12   2  17      121.22      179.10     68.23 o 
 -10   2  17      200.95      170.38     60.07 o 
  -8   2  17      312.32      301.91     57.95 o 
  -6   2  17      173.57      140.87     46.30 o 
  -4   2  17        3.50       15.61     40.22 o 
 -11   3  17       39.31       69.34     58.22 o 
  -9   3  17      455.69      449.20     69.45 o 
  -7   3  17      782.52      850.77     90.29 o 
  -5   3  17        3.39       35.10     39.68 o 
  -3   3  17      155.98      110.15     47.31 o 
 -10   4  17       31.25       46.35     57.48 o 
  -8   4  17      162.83      205.64     51.88 o 
  -6   4  17        0.51        0.00     37.12 o 
  -4   4  17        2.44       17.40     38.55 o 
  -9   5  17       21.37        8.53     51.54 o 
  -7   5  17        4.67       66.36     43.64 o 
  -5   5  17        0.48       29.68     36.58 o 
  -8   6  17      260.18      212.47     79.72 o 
  -6   6  17       12.03       44.27     38.49 o 
                                                 
